# Supplementary material for: Serum metabolic traits reveal therapeutic toxicities and responses of neoadjuvant chemoradiotherapy in patients with rectal cancer
Source: Nat Commun. 2022 Dec 17;13:7802. doi: 10.1038/s41467-022-35511-y (PMC9759530; doi:10.1038/s41467-022-35511-y)
Supplement: Supplementary file 3 — Supplementary Data 1-7 [file 41467_2022_35511_MOESM3_ESM.zip]

Archive with 7 entries (7 files):
- Supplementary Data 3.xlsx
- Supplementary Data 4.xlsx
- Supplementary Data 5.xlsx
- Supplementary Data 6.xlsx
- Supplementary Data 7.xlsx
- Supplementary Data 1.xlsx
- Supplementary Data 2.xlsx
