# Supplementary material for: Serum metabolic traits reveal therapeutic toxicities and responses of neoadjuvant chemoradiotherapy in patients with rectal cancer
Source: Nat Commun. 2022 Dec 17;13:7802. doi: 10.1038/s41467-022-35511-y (PMC9759530; doi:10.1038/s41467-022-35511-y)
Supplement: Supplementary file 3 — Supplementary Data 1-7 [file 41467_2022_35511_MOESM3_ESM.zip › Supplementary Data 3.xlsx]

## Sheet: Data 3
Diarrhea	Sex	Log2Abundance																																		Total Carnitine (0-1 scaled)
		Car (6:0)	Car (8:1)	Car (8:0)	Car (9:1)	Car (9:0)	Car (10:2)	Car (10:1)	Car (10:0)	Car (11:1)	Car (11:0)	Car (12:2)	Car (12:1)	Car (12:0)	Car (13:1)	Car (13:0)	Car (14:3)	Car (14:2)	Car (14:1)	Car (14:0)	Car (16:2)	Car (16:1)	Car (16:0)	Car (17:0)	Car (18:3)	Car (18:1)	Car (18:0)	Car (20:4)	Car (20:3)	Car (20:0)	Car (22:0)	Car (24:1)	Car (24:0)	Car (26:1)	Car (26:0)
Diarrhea	Female	24.1994	25.7514	25.9037	21.4134	22.0519	23.1892	26.5645	26.4614	23.8581	21.426	22.8471	24.9598	24.2151	22.0258	22.2207	21.8737	24.7246	25.2359	23.0634	22.2378	23.971	25.9088	19.9326	22.8352	26.8469	24.5976	22.4947	22.2146	21.7352	20.9009	21.3599	22.5741	21.7181	20.9936	0.49455
Diarrhea	Female	26.0756	27.2414	28.0816	22.0858	22.1167	24.3075	28.2219	28.3742	23.2625	22.7009	22.8876	25.792	25.8605	22.5006	23.1661	23.3202	26.1031	26.082	23.8184	23.6986	24.21	25.6268	19.8858	22.3784	26.2499	24.3672	22.1547	21.434	20.7121	19.6621	20.31	22.1557	21.5639	20.7463	0.678686
Diarrhea	Female	22.884	26.9255	24.3288	21.6186	22.1679	19.4516	25.5938	24.5961	22.1554	19.7363	19.204	22.1914	22.196	21.5581	22.237	20.9636	24.8935	23.6315	23.0943	21.4836	23.1265	25.2879	19.7865	22.861	26.5473	24.6745	23.4381	22.8616	21.5121	20.4079	21.4234	22.1776	22.4704	21.1422	0.200906
Diarrhea	Female	24.1917	26.7922	25.7811	23.2613	22.1976	19.3238	26.6555	26.5416	24.0569	21.8796	23.0767	23.951	24.7198	22.4531	22.653	22.2782	24.5911	25.028	22.9259	21.8587	23.8394	25.7573	19.1089	22.995	27.1448	24.5367	22.3401	21.92	21.4248	19.532	21.8024	22.3958	22.4634	20.4865	0.465504
Diarrhea	Female	25.0391	27.1981	26.6086	21.6668	22.223	23.9873	27.6337	26.7167	23.5709	21.1712	23.5157	24.8054	24.8183	23.312	25.5575	22.5375	25.9188	25.7534	23.7751	23.4403	24.697	26.4525	20.3618	22.7446	27.3362	24.721	22.6999	22.3821	20.7698	20.5768	21.0825	21.7664	22.6791	21.0338	0.696034
Diarrhea	Female	24.166	26.2321	25.9432	20.5839	21.957	23.4428	26.3005	26.422	23.9745	21.3594	23.0876	24.4384	24.8596	23.1444	23.7666	22.6588	24.8646	25.2683	23.5667	22.2983	23.8778	26.0605	20.7391	23.145	26.6962	24.7227	23.2402	22.5567	21.6204	19.4705	20.2912	22.249	22.2196	21.1227	0.544658
Diarrhea	Female	24.1195	25.9275	25.9685	21.3925	22.4905	23.9656	26.9253	26.6865	24.5947	21.8893	22.9081	24.5167	19.3203	23.4374	24.798	22.307	24.6105	25.0301	23.351	22.1568	24.2456	26.0536	19.1597	22.8298	26.6516	24.6767	22.3884	22.1086	21.4443	20.2104	20.7582	22.2847	22.5667	21.7151	0.509221
Diarrhea	Female	23.9438	25.6706	25.2988	20.3502	22.2595	22.8892	25.6597	25.8039	24.5665	20.7092	22.4149	23.6505	24.1947	21.8702	22.186	21.3088	24.244	25.1418	23.3286	22.0003	24.1359	26.4141	20.2946	22.7184	27.347	24.8915	23.2473	22.8968	21.2459	19.0018	21.2328	22.4605	22.7431	21.146	0.432057
Diarrhea	Female	24.4961	26.5185	25.1892	20.9921	21.9907	22.8151	26.3829	25.58	23.1648	21.5784	22.0815	23.0306	23.5004	21.5179	22.5337	20.4533	24.2715	24.3513	23.0604	21.9512	23.5752	26.6712	20.7258	22.4423	26.6077	25.841	23.2768	22.4257	22.7528	21.8152	21.7582	23.283	22.5601	21.6313	0.476195
Diarrhea	Female	24.845	26.7703	25.7423	21.4708	22.5137	19.6037	27.2065	26.7313	23.343	22.165	22.8352	25.2739	25.1768	22.8715	23.4124	22.8225	26.0024	26.1143	23.6265	23.5313	24.8302	26.7664	21.0817	23.2404	27.212	25.414	22.6659	22.1873	21.9464	20.3255	21.9171	22.6411	22.4824	21.2403	0.664488
Diarrhea	Female	23.5339	27.3308	25.1018	21.7917	22.9399	23.5513	25.9778	25.7322	23.5128	21.2001	22.2493	23.379	24.2518	22.2524	22.227	21.7554	24.4703	24.9251	23.2952	22.0831	23.8144	25.5631	20.6373	22.3974	26.5626	24.7341	22.8623	22.4573	21.4298	20.7663	20.8496	22.5005	21.9099	21.171	0.456234
Diarrhea	Female	24.3768	26.2139	25.6439	21.0346	22.3038	22.0732	26.2465	26.086	23.653	21.7195	22.9283	23.8882	24.6256	21.8344	22.747	21.5873	24.7268	24.9496	23.1486	22.1318	23.8232	26.3714	20.2327	22.1947	26.5156	24.7389	23.2213	22.3022	20.8053	20.3013	20.5087	21.1635	21.4988	20.4889	0.417403
NoDiarrhea	Female	24.8558	26.5735	26.2746	21.1197	22.8079	24.0354	27.1547	27.1727	23.9692	22.0637	22.7441	25.2005	26.0613	22.9344	23.5978	18.3293	26.0062	26.3078	24.7996	23.7463	24.7392	26.3103	20.3081	22.7667	26.7871	25.1934	22.6082	22.4171	22.4539	21.1376	21.6084	23.6609	22.4278	21.4256	0.709008
NoDiarrhea	Female	25.0885	26.4623	26.153	21.3307	22.4122	24.4263	27.3462	27.0288	24.3813	22.0213	23.3947	25.6425	24.6788	23.5688	24.774	23.0742	26.5075	26.7849	24.5584	24.1546	25.2318	26.441	20.947	22.9946	27.5372	25.0567	23.0895	22.6676	22.2123	19.7176	21.4047	22.3	22.6564	20.9481	0.800708
NoDiarrhea	Female	24.5281	26.6863	26.1079	22.7019	19.9045	22.4594	26.9629	26.464	23.3178	21.6485	23.106	24.2301	24.5277	21.9501	22.5415	22.2453	25.2542	25.0027	23.2951	22.9541	23.9464	25.9461	20.0707	22.7069	26.6974	24.9767	23.0643	22.4603	21.6159	20.5421	21.0401	22.4748	22.1309	21.6099	0.530075
NoDiarrhea	Female	24.5364	24.5183	24.7914	21.7518	20.581	23.2529	26.2622	26.5826	24.4356	22.2371	22.9074	24.0623	24.6161	23.7162	24.6461	21.6189	24.8138	25.5254	23.8963	22.444	24.2062	26.1871	20.2646	23.1422	27.0717	24.5263	23.2465	22.8892	21.682	20.3041	23.4536	23.7548	24.483	23.277	0.660459
NoDiarrhea	Female	24.1005	25.7155	25.2946	21.56	22.2131	23.1168	25.8309	25.3565	23.4837	20.0845	22.0388	23.4456	23.7128	21.8188	21.4822	22.3633	23.7532	24.1335	22.9556	22.999	23.7037	26.2727	19.8739	23.1525	26.8001	24.9205	23.5057	23.0601	21.1636	19.3428	20.2991	21.5454	21.8006	19.0882	0.341785
Diarrhea	male	25.0458	26.426	27.0681	22.4797	24.0974	24.731	27.6248	28.0485	25.0018	23.0737	23.1124	26.4619	26.3393	24.8006	26.4395	24.553	26.72	27.1704	24.7219	24.0158	24.9754	26.3464	20.6869	23.0436	26.7137	24.9248	22.8066	22.1567	20.9948	19.616	20.7591	20.7301	20.7897	19.7856	0.866037
Diarrhea	male	24.4638	26.385	26.9566	21.1136	22.3138	24.1981	27.1869	27.5684	24.0861	21.6761	22.388	25.5452	25.697	23.6387	24.8511	22.882	25.3181	25.6463	23.9853	22.7525	24.4014	26.5481	20.1542	23.0207	26.8588	24.8042	23.1708	22.7964	21.5852	19.7103	20.79	22.0241	22.0785	21.4647	0.689928
Diarrhea	male	25.1061	27.7871	26.599	22.2594	22.3568	24.8066	27.6902	27.0656	24.0418	21.9659	23.6754	24.9793	25.3335	22.5614	22.8519	23.6125	26.0341	26.1881	23.5885	23.6089	24.3391	26.3689	20.5412	23.745	27.126	25.1004	23.702	23.0469	21.9358	20.6843	21.6308	22.4784	22.59	21.3162	0.797283
Diarrhea	male	25.0657	27.0754	26.9231	22.0785	23.0554	24.3461	27.6252	27.4834	23.3851	22.2017	22.8766	25.1451	24.3611	22.999	24.5528	23.1275	25.6471	26.1	23.4183	23.4118	23.9549	25.7199	20.1397	22.5669	26.4835	24.837	21.9212	21.0636	21.645	21.4168	21.2741	22.8413	22.0002	19.6665	0.669454
Diarrhea	male	24.1343	26.373	25.8169	21.3481	23.5803	22.4152	26.6687	26.3391	24.2955	22.2564	23.0626	23.8915	24.378	23.2015	24.3962	22.4425	24.8404	25.0132	23.6909	22.8213	23.6761	26.1338	20.8466	22.4199	26.7643	25.3745	22.7688	22.0832	22.3111	21.5737	21.8739	23.1423	22.3577	21.5239	0.637285
Diarrhea	male	24.8314	27.2755	26.9687	21.7452	22.0962	23.3712	27.7973	27.5594	24.151	22.8394	23.7198	25.0594	25.553	23.6511	24.5326	23.297	26.2642	26.1063	24.3075	23.6782	24.453	27.149	21.06	23.4832	27.2925	26.0233	23.6555	22.8996	22.7341	21.862	22.1805	23.3361	22.6562	22.063	0.908097
Diarrhea	male	24.2506	27.4328	26.2691	22.5858	22.1834	22.8193	26.9133	26.6657	23.0542	22.0008	23.0268	24.2609	24.71	22.1994	22.5272	22.3697	24.8855	24.9856	23.1465	22.8171	23.7574	25.8337	19.6433	23.0986	26.5554	24.8743	23.4393	22.9202	21.3616	20.1761	20.7016	22.3803	21.7451	21.5124	0.554037
Diarrhea	male	24.9215	27.2189	26.7432	21.634	22.3247	23.5423	27.9614	27.4283	24.8693	22.9436	23.4536	25.2294	25.2752	24.7148	25.7533	22.4279	25.9547	26.0655	24.039	23.049	24.217	25.8368	19.9248	22.8469	26.6188	24.5109	22.6489	21.7637	21.6501	20.1217	21.4588	22.6419	22.6613	20.9203	0.755791
Diarrhea	male	24.0871	27.0289	25.9257	21.6589	23.1441	23.0315	26.5926	26.4201	24.1327	22.5182	23.5056	24.0024	24.3225	23.796	25.6645	22.4538	24.6524	25.3389	23.2345	22.5756	24.1225	25.9701	20.0259	22.6417	26.912	24.6318	23.3675	22.0666	21.5056	19.4009	20.9986	22.0785	22.4572	20.8458	0.60374
Diarrhea	male	24.3585	25.5382	25.3925	20.6374	19.8938	23.0353	26.4594	26.11	23.423	21.6729	22.9042	23.4648	23.9492	22.6979	22.4218	21.6294	24.1844	24.4148	23.3144	22.8178	23.5198	26.4977	20.0709	22.812	26.9864	25.7292	24.071	23.5952	21.6071	20.2449	21.2669	21.8165	21.8211	20.7726	0.455173
Diarrhea	male	24.8112	26.2687	25.3026	20.7168	22.2499	23.5879	26.3913	26.025	23.9747	22.0522	23.087	23.9658	24.0768	22.7234	23.8461	22.4421	24.4037	24.8984	23.7043	21.8141	23.6829	25.8446	19.7213	23.0622	26.6701	24.6498	23.5951	22.9218	21.0622	19.2615	20.8741	23.0757	22.574	23.4749	0.550436
Diarrhea	male	23.7935	24.4443	26.0675	21.9062	22.6514	23.7817	27.4808	26.2452	22.8934	22.3227	23.9011	23.9339	24.1724	22.2953	22.5342	21.7022	25.6129	24.8944	22.6412	22.8094	23.5205	25.9881	19.854	23.4077	26.9216	25.0498	24.485	23.5922	21.6562	21.2098	20.8877	22.7614	22.158	22.2646	0.587984
Diarrhea	male	23.4628	26.9473	25.1496	21.7604	21.7759	17.7443	26.3423	25.4903	23.4574	20.9791	22.3214	22.8456	23.5441	21.4169	23.8293	21.4904	24.0982	23.9127	22.963	21.5682	23.0725	26.6849	20.5165	23.609	27.0055	25.718	24.0258	23.0284	22.4173	21.5333	22.7022	23.2094	22.9344	21.8934	0.459125
NoDiarrhea	male	23.5315	27.6555	25.1138	22.3353	22.5255	22.7615	26.4904	25.4267	23.7927	22.4156	22.6289	23.3749	23.53	23.0172	24.1358	22.2214	24.4228	24.5234	22.6472	22.2903	23.5622	25.5069	19.4999	22.8356	26.4064	24.5126	22.455	22.0878	21.5594	20.0459	21.2865	22.2013	22.0184	19.8716	0.449703
NoDiarrhea	male	24.5105	27.3813	26.5672	22.6179	23.8208	24.3912	27.6867	26.7152	24.3624	23.1254	23.518	24.7277	25.3506	23.2827	24.4176	23.2303	26.0255	25.8196	23.32	23.401	23.591	25.4891	20.8567	23.1029	26.2706	24.4134	22.805	22.2465	22.2702	21.9043	20.7389	23.6988	21.754	21.9389	0.780352
NoDiarrhea	male	24.2944	26.0964	27.2156	21.3605	22.8569	23.8221	27.9148	27.8627	23.6742	22.8198	23.491	24.8616	25.4256	23.0055	23.9034	22.4855	25.9113	26.2111	23.7838	22.7807	24.1807	26.0888	20.142	22.1543	26.9782	24.9547	22.7184	22.1676	21.5981	20.4207	21.6599	22.2552	22.3933	21.5774	0.702403
NoDiarrhea	male	23.9121	26.9059	26.0269	21.7706	22.6424	23.1371	26.603	26.4811	23.7798	21.9468	23.4942	24.0268	24.3856	23.8233	24.8809	22.5227	25.0637	24.8639	23.0381	22.4345	23.6572	26.0705	20.8686	22.8708	26.4423	25.2028	22.635	21.9381	22.0511	20.9634	20.9977	22.2923	21.9204	20.7938	0.595465
NoDiarrhea	male	24.495	25.0706	25.522	22.1029	23.3341	23.1377	26.7915	26.0085	24.9105	22.8376	23.2832	24.1811	24.5615	23.4495	24.7591	21.896	25.1753	25.3486	23.3572	22.9883	23.9126	26.2561	20.2323	22.7041	26.9246	24.939	23.7143	23.1279	21.0662	19.7609	19.8745	21.9169	21.8212	20.4335	0.588656
NoDiarrhea	male	23.7729	27.7839	25.2482	21.8883	22.3242	23.5215	26.5932	26.6758	24.8914	21.5307	22.5779	23.8811	24.229	22.6721	23.4458	22.4014	24.6956	25.224	23.6106	22.4093	23.9963	25.9414	19.5007	23.166	26.9493	24.9621	22.9555	22.2144	22.6722	21.0197	22.4644	23.3834	23.4722	21.8931	0.639167
NoDiarrhea	male	25.2537	27.6588	27.3812	22.4411	23.32	25.0755	28.0706	27.7226	23.8663	22.5322	23.8111	25.4865	25.7549	23.1253	23.6998	23.8101	26.3694	26.6568	24.4423	23.9833	24.5283	27.5191	21.6177	23.7791	27.4835	26.1017	23.1809	22.5336	22.4286	21.5253	22.9666	23.1264	23.7424	22.0686	1
NoDiarrhea	male	24.875	26.8535	26.1021	21.1184	22.2155	20.2837	27.4614	26.7386	23.6565	21.9323	23.1581	24.6362	24.9278	22.3412	23.0097	22.3182	25.5434	25.4764	23.6874	23.0793	24.087	26.0041	18.6485	23.0629	26.9742	24.844	22.9181	22.5316	21.8428	19.6755	21.5502	23.1221	22.4919	21.6261	0.575003
NoDiarrhea	male	23.9649	26.364	25.8548	21.4993	21.6964	23.6668	26.9584	26.3457	22.7102	21.1752	23.3464	24.137	24.5792	21.5253	23.1658	22.7824	25.3208	25.046	22.7761	22.824	23.1409	25.441	19.6578	22.7047	26.0718	24.3038	22.1059	22.0291	20.9839	19.6667	20.8956	21.3512	21.1415	19.7539	0.403776
NoDiarrhea	male	24.8792	26.3486	26.1968	20.9743	22.3431	23.8705	27.0027	26.8526	23.2223	21.8966	23.3277	24.1533	24.177	22.647	22.8405	22.4293	24.538	25.0173	23.2213	22.2267	23.826	25.8439	20.83	23.009	26.751	24.5431	23.1529	22.3044	21.3638	18.8516	21.0633	22.9385	22.7488	22.2402	0.56059
NoDiarrhea	male	24.3874	25.9903	25.4457	21.2364	22.9213	23.0005	26.4193	26.0795	23.3268	22.3085	22.4485	24.7326	24.1636	22.0203	22.7788	21.731	24.8832	25.0164	23.0872	22.7036	23.9024	25.5187	20.0952	22.6847	26.2964	24.8076	21.7921	21.597	21.7925	20.5755	20.3792	22.487	21.4181	20.7469	0.450749
NoDiarrhea	male	24.866	25.946	27.0456	21.6301	23.3253	23.7813	27.5295	27.5732	23.9127	22.828	23.2628	24.9931	25.4277	23.5126	24.3528	22.1631	25.6979	25.9103	23.7854	22.9403	24.3469	26.4786	21.1035	22.6494	27.2417	25.3111	22.9287	22.2108	21.908	20.3056	21.4719	22.3472	21.9984	20.6229	0.73145
NoDiarrhea	male	24.7106	26.0854	25.8556	20.6914	22.2874	24.4928	27.1444	26.5048	23.9116	21.9112	22.8329	24.9367	24.6909	23.4371	23.2724	22.1987	24.955	25.3681	24.3327	22.8432	24.4667	26.5498	20.8462	23.6853	27.0542	25.091	24.0057	23.5105	21.6941	20.7535	21.7733	23.5949	22.8519	22.1991	0.720668
NoDiarrhea	male	24.3547	27.183	26.0311	21.441	22.1198	23.553	26.7618	26.3849	23.3935	21.8986	23.4398	25.3761	24.31	22.4533	22.6171	21.5496	24.662	25.1667	23.2869	22.5307	24.0799	26.3947	20.0236	23.3373	27.3528	25.2444	23.9605	22.8658	21.9382	20.5908	21.5036	22.5206	22.4987	21.3261	0.616639
NoDiarrhea	male	24.2298	26.76	26.0046	21.6648	22.2095	23.9378	26.6123	26.8082	24.1636	21.6841	22.8822	23.7305	24.3692	23.225	23.66	22.3359	24.3434	24.3962	23.6206	21.6525	23.9409	26.2565	19.0875	22.9183	26.9625	24.8395	23.8342	23.0285	21.691	19.3607	21.717	21.9564	22.6195	20.6904	0.555156
NoDiarrhea	male	24.2779	26.3023	25.7751	21.4932	24.2033	22.6951	26.7978	26.4023	23.7995	22.6997	23.1067	24.4196	24.2642	24.0918	25.3839	22.3902	25.1341	25.1907	23.173	22.8942	24.0076	25.8158	19.9802	22.642	26.8096	24.6621	23.4297	22.209	21.8425	20.9152	21.7009	22.6505	22.6666	21.7715	0.659388
NoDiarrhea	male	18.1121	26.3362	24.7462	21.3049	22.2018	18.5426	25.7164	25.2431	23.1112	21.4783	21.972	22.7366	23.2803	21.8846	21.7166	22.2764	23.3138	23.8295	22.7699	22.7743	23.1892	26.1808	20.2048	22.3707	26.8095	25.596	23.6192	22.74	21.9235	20.7829	21.3996	22.8554	22.5139	21.775	0.283742
NoDiarrhea	male	24.309	25.8036	26.0617	20.9912	22.2249	23.354	26.5884	26.4714	23.3186	21.7987	22.5203	23.6465	23.9897	21.9613	22.7348	21.835	23.9537	24.2523	22.5001	21.6317	23.3381	25.6677	19.2619	22.2396	26.2793	24.4642	23.033	22.1281	20.9737	19.0887	21.1461	21.8398	22.2537	21.072	0.375828
NoDiarrhea	male	24.0944	27.2972	26.3478	21.387	22.8552	24.5078	27.4168	26.7857	23.6327	22.6789	23.7124	24.8903	24.9032	22.552	22.6224	23.2097	26.2052	25.8599	23.6584	23.4705	24.3618	27.1488	20.9263	23.6782	27.4753	25.7838	23.9656	23.0984	22.556	21.7226	22.0918	23.4586	22.9865	21.6732	0.825769
NoDiarrhea	male	24.6513	25.5727	26.1579	21.6054	21.7449	23.1901	26.8785	26.7156	23.7165	21.7703	22.8471	25.2691	25.4633	23.3466	24.059	22.4984	25.7681	26.3203	23.9274	23.3558	24.667	26.5164	20.398	22.8679	27.2118	24.7897	23.6498	22.9678	20.7338	18.7636	20.5667	21.2881	21.9399	21.3672	0.622036
NoDiarrhea	male	24.4922	26.9156	25.8342	21.6241	21.879	23.2706	26.6098	26.2862	23.5071	21.1646	22.3611	24.558	24.2995	23.0127	24.4206	22.4093	25.3221	25.5161	23.1542	23.0164	23.8866	25.8134	20.2753	22.5112	26.6397	24.4823	22.6007	21.9249	21.387	19.2974	21.0595	21.186	21.5505	21.0687	0.507331
NoDiarrhea	male	24.3878	26.7168	25.4168	21.98	22.0748	22.4885	26.4358	25.9361	23.6807	21.6462	23.1301	24.0245	24.2365	23.1338	24.7638	22.0865	24.7896	25.1855	23.1868	22.8284	24.2169	25.9972	20.1544	22.3651	26.8845	24.9956	22.6789	21.9228	22.5071	21.2204	21.7589	22.7848	22.5467	22.0204	0.592233
NoDiarrhea	male	24.3115	25.5493	25.808	20.3933	21.9971	22.8269	26.2168	26.1522	23.4007	21.8273	21.9423	23.3599	24.1195	21.9822	22.7972	23.4871	23.9029	24.6027	22.8205	21.6165	23.2409	25.7567	20.2208	22.1236	26.3396	24.4695	22.428	21.5851	21.7474	19.8863	21.1145	21.9297	22.1208	19.6111	0.362869
NoDiarrhea	male	24.4975	26.1126	26.1067	22.586	23.7488	18.3794	26.8951	26.5907	24.4534	22.8185	22.8274	24.425	24.2532	24.3463	25.6721	22.0341	24.4243	25.4565	23.4829	22.7423	24.0565	25.8649	20.4226	21.7617	26.7518	24.6557	22.5606	21.5967	21.5003	21.2686	21.0291	22.6902	21.7696	20.9038	0.573657
NoDiarrhea	male	23.4279	25.0426	24.958	20.3059	21.2935	22.7572	26.1066	25.1608	22.1551	20.8612	22.2661	23.9773	23.426	21.127	21.4064	22.3247	23.7712	23.9802	22.4471	21.5528	23.0524	25.9656	19.4916	23.0285	26.8858	24.5408	24.2544	23.5923	21.4996	19.9592	20.4531	22.0939	21.5316	21.3566	0.29299
