# Supplementary material for: Serum metabolic traits reveal therapeutic toxicities and responses of neoadjuvant chemoradiotherapy in patients with rectal cancer
Source: Nat Commun. 2022 Dec 17;13:7802. doi: 10.1038/s41467-022-35511-y (PMC9759530; doi:10.1038/s41467-022-35511-y)
Supplement: Supplementary file 3 — Supplementary Data 1-7 [file 41467_2022_35511_MOESM3_ESM.zip › Supplementary Data 4.xlsx]

## Sheet: WBC
Peak name	Compound name	R (Pearson)	P (Pearson)	Correlation
M407T197	Allocholic Acid	-0.2737	0.001263	WBC
M103T90	Malonic acid	-0.25058	0.003257	WBC
M129T451	Citraconic acid_2	-0.23045	0.006951	WBC
M698T540	SM(d32:1)	-0.22811	0.007564	WBC
M179T84_2	4-Vinylphenol	-0.22303	0.009057	WBC
M177T85	Gulonic gamma-lactone	-0.22253	0.009217	WBC
M191T603	1,1-Dimethyl-4-phenylpiperazinium	-0.21746	0.010989	WBC
M765T671	PE(38:6)	-0.20963	0.014309	WBC
M512T343	Glycochenodeoxycholate 7-sulfate_2	-0.20023	0.01943	WBC
M226T183	Cytidine_2	-0.19738	0.021263	WBC
M430T182	Glycochenodeoxycholate	-0.19727	0.021335	WBC
M778T218	Thyroxine	-0.18935	0.027259	WBC
M270T304	Pyridoxal phosphate	-0.18812	0.028294	WBC
M87T345	Diacetyl	-0.18774	0.028616	WBC
M191T68	Citrate	-0.18771	0.028645	WBC
M845T565	PC(O-42:8)	-0.18668	0.029543	WBC
M149T85_2	3-Phenylpropanoic acid	-0.18371	0.032285	WBC
M281T207	Vaccenic acid	-0.17851	0.037594	WBC
M387T304	Xanthosine 5'-phosphate	-0.1757	0.040757	WBC
M319T670	Ubiquinone (Q2)_3	-0.17501	0.041558	WBC
M120T360	Threonine	-0.17018	0.047613	WBC
M156T307	3-(Pyrazol-1-yl)-alanine	0.171798	0.045512	WBC
M689T498	PC(O-30:2)	0.174674	0.041962	WBC
M149T28	Tartaric acid	0.175562	0.040914	WBC
M785T363	PC(36:3)	0.179264	0.036779	WBC
M118T206	Indole	0.182945	0.033022	WBC
M271T26	Dehydroandrosterone	0.183426	0.032556	WBC
M244T261	N-Acetyl-glucosamine	0.189843	0.026852	WBC
M203T269	Tryptophan	0.193573	0.023946	WBC
M149T343	Glyceraldehyde	0.194041	0.023601	WBC
M366T309	N-Acetylbialaphos	0.195027	0.022889	WBC
M302T310	Car(9:0)	0.195371	0.022645	WBC
M476T401	LPE(18:3)	0.218419	0.010631	WBC
M330T345	Car(11:0)	0.236279	0.005617	WBC
M335T262	sn-Glycero-3-phospho-1-inositol	0.236598	0.005551	WBC
M163T65	Nicotine	0.249305	0.003424	WBC

## Sheet: NEUT
Peak name	Compound name	R (Pearson)	P (Pearson)	Correlation
M103T90	Malonic acid	-0.328085	9.64822e-05	NEUT
M698T540	SM(d32:1)	-0.283513	0.000823755	NEUT
M387T304	Xanthosine 5'-phosphate	-0.262833	0.00199224	NEUT
M129T451	Citraconic acid_2	-0.262334	0.00203352	NEUT
M191T603	1,1-Dimethyl-4-phenylpiperazinium	-0.25809	0.00241651	NEUT
M270T304	Pyridoxal phosphate	-0.256167	0.00261062	NEUT
M778T218	Thyroxine	-0.250194	0.00330683	NEUT
M845T565	PC(O-42:8)	-0.229494	0.00719678	NEUT
M191T68	Citrate	-0.201171	0.018852	NEUT
M226T183	Cytidine_2	-0.196942	0.0215577	NEUT
M117T87	Methylmalonic acid	-0.191603	0.0254448	NEUT
M102T73	3-Butynoic acid	-0.187331	0.0289734	NEUT
M585T330	3-(1-amino-2-(4-(2-carboxyethyl)-5-((3-(2-carboxyethyl)-4-methyl-5-((4-methyl-2-oxo-3-vinyl-2H-pyrrol-5-yl)methylene)pyrrolidin-2-ylidene)methyl)-3-methyl-1H-pyrrol-2-yl)vinyl)-2-methylpent-3-enoic acid	-0.185918	0.030229	NEUT
M120T360	Threonine	-0.184266	0.0317546	NEUT
M177T85	Gulonic gamma-lactone	-0.18222	0.0337353	NEUT
M869T326_4	Anthraniloyl-CoA	-0.181772	0.0341816	NEUT
M226T284	Indolepyruvate	-0.180131	0.035863	NEUT
M407T197	Allocholic Acid	-0.18008	0.0359166	NEUT
M307T43	11.14-Eicosadienoic acid	-0.179742	0.0362716	NEUT
M347T340	Corticosterone_2	-0.178985	0.0370782	NEUT
M857T539	PC(42:9)_2	-0.175081	0.0414795	NEUT
M857T571	PC(40:6)	-0.174032	0.0427342	NEUT
M281T207	Vaccenic acid	-0.172763	0.0442938	NEUT
M246T221	Car(5:0)	0.178709	0.0373752	NEUT
M149T28	Tartaric acid	0.179603	0.0364188	NEUT
M144T32	Indole-3-carboxaldehyde	0.181094	0.034868	NEUT
M118T206	Indole	0.187961	0.028429	NEUT
M156T307	3-(Pyrazol-1-yl)-alanine	0.195013	0.0228985	NEUT
M244T261	N-Acetyl-glucosamine	0.195294	0.022699	NEUT
M335T262	sn-Glycero-3-phospho-1-inositol	0.196575	0.0218074	NEUT
M144T255	N-Methylisoleucine	0.201691	0.0185403	NEUT
M436T321_2	N6-(delta2-Isopentenyl)-adenosine 5'-monophosphate	0.203084	0.0177279	NEUT
M476T401	LPE(18:3)	0.206612	0.0158066	NEUT
M330T345	Car(11:0)	0.216197	0.0114725	NEUT
M366T309	N-Acetylbialaphos	0.222495	0.00922824	NEUT
M163T65	Nicotine	0.228485	0.0074625	NEUT
M271T26	Dehydroandrosterone	0.236849	0.0054993	NEUT

## Sheet: Hb
Peak name	Compound name	R (Pearson)	P (Pearson)	Correlation
M430T182	Glycochenodeoxycholate	-0.278246	0.00103825	Hb
M270T304	Pyridoxal phosphate	-0.242685	0.00441713	Hb
M387T304	Xanthosine 5'-phosphate	-0.237466	0.00537457	Hb
M732T196	Sphingomyelin (36:0)	-0.230479	0.00694522	Hb
M475T323	6-((5-(6-amino-2-hydroxy-9H-purin-9-yl)-4-hydroxy-2-(hydroxymethyl)tetrahydrofuran-3-yl)oxy)-3,4,5-trihydroxytetrahydro-2H-pyran-2-carboxylic acid	-0.220003	0.0100651	Hb
M817T571	PC(P-38:4)_2	-0.211877	0.0132766	Hb
M263T307_2	Alanylglutamate	-0.211391	0.0134941	Hb
M325T30	Cellobiose	-0.20413	0.0171383	Hb
M307T43	11.14-Eicosadienoic acid	-0.198544	0.0204956	Hb
M331T43	Docosatetraenoic acid	-0.197231	0.0213623	Hb
M265T231	Alpha-N-Phenylacetyl-glutamine	-0.182551	0.0334078	Hb
M398T409	Car(16:1)	-0.179722	0.036293	Hb
M162T309	N-Methyl-glutamate	-0.179099	0.0369554	Hb
M197T267	Homophenylalanine	-0.171487	0.0459097	Hb
M149T343	Glyceraldehyde	0.170999	0.0465416	Hb
M129T52_1	3-Methyl-2-oxopentanoate	0.173311	0.0436151	Hb
M1079T338_9	Phytanoyl-CoA	0.177908	0.0382508	Hb
M158T150	Indole-3-acetaldehyde	0.178372	0.0377415	Hb
M189T536	Homoarginine_2	0.178669	0.0374183	Hb
M163T65	Nicotine	0.178895	0.037175	Hb
M137T41	Salicylic acid	0.180629	0.0353452	Hb
M223T203_2	Isoniazid pyruvate	0.182081	0.0338729	Hb
M345T318	Acetaminophen glucuronide	0.183247	0.0327282	Hb
M279T424	Linoleic acid	0.183289	0.0326879	Hb
M130T359	N-Methylvaline	0.184105	0.031907	Hb
M329T303	2-O-(6-Phospho-alpha-mannosyl)-glycerate	0.184163	0.0318519	Hb
M117T193	2-Methyl-3-hydroxybutyric acid	0.186735	0.0294977	Hb
M542T424	LPC(18:2)	0.187251	0.0290437	Hb
M131T125	Hydroxyisocaproic acid	0.187405	0.0289095	Hb
M245T161	Uridine	0.187979	0.0284134	Hb
M302T104	Sphinganine	0.1883	0.0281388	Hb
M367T26_2	Dehydroisoandrosterone sulfate	0.189728	0.0269456	Hb
M189T533	N6,N6,N6-Trimethyllysine	0.191577	0.0254657	Hb
M180T309	Isoxanthopterin	0.194943	0.0229488	Hb
M476T401	LPE(18:3)	0.19689	0.0215931	Hb
M154T398	Histidine	0.200411	0.0193154	Hb
M156T433	5-Guanidino-2-oxopentanoate_2	0.20069	0.0191445	Hb
M271T26	Dehydroandrosterone	0.201223	0.0188209	Hb
M391T59	Chenodeoxycholate	0.20696	0.0156276	Hb
M243T225	3-sulfooxybutanoic acid	0.208671	0.014771	Hb
M219T414	5-Glutamylalanine	0.210096	0.0140897	Hb
M128T191	1-Pyrroline-3-hydroxy-5-carboxylate	0.21668	0.0112847	Hb
M146T46	2-Hydroxyquinoline	0.216684	0.0112834	Hb
M145T85	Butyl lactate	0.21717	0.0110971	Hb
M291T342	Octopine	0.218497	0.0106028	Hb
M129T228	alpha-Ketocaproic acid_2	0.218582	0.0105717	Hb
M434T268	N-Acetylaspartylglutamylglutamate	0.22249	0.00922964	Hb
M148T292	Methionine	0.224609	0.00856678	Hb
M378T371	S1P(d18:2)	0.225466	0.00831095	Hb
M147T92	3-Phenyllactic acid	0.227709	0.00767302	Hb
M300T300	Car(9:1)	0.230503	0.00693913	Hb
M433T424	LPA(18:2)	0.230531	0.00693222	Hb
M165T399	Amino-cyanobutanoate	0.231427	0.00671067	Hb
M302T310	Car(9:0)	0.233705	0.00617541	Hb
M189T522_2	Homoarginine	0.234064	0.00609476	Hb
M130T273	Leucine	0.238495	0.00517238	Hb
M204T269	Indolelactic acid	0.245346	0.00399034	Hb
M246T221	Car(5:0)	0.24613	0.00387174	Hb
M130T355	Hydroxyproline	0.249607	0.00338356	Hb
M170T403	1-Methylhistidine	0.280095	0.000957725	Hb
M113T383	Asparagine	0.280383	0.000945726	Hb
M170T384	3-Methylhistidine	0.281103	0.000916278	Hb
M330T345	Car(11:0)	0.283595	0.000820776	Hb
M181T197	Hydroxyphenyllactic acid	0.293889	0.000515276	Hb
M118T206	Indole	0.307883	0.000265991	Hb
M203T269	Tryptophan	0.363467	1.36576e-05	Hb
M112T169	Creatinine	0.412166	6.17314e-07	Hb

## Sheet: BPC
Peak name	Compound name	R (Pearson)	P (Pearson)	Correlation
M203T497	NG,NG-dimethyl-arginine(ADMA)	-0.278399	0.00103136	BPC
M209T270	Kynurenine	-0.266027	0.00174597	BPC
M365T42	Nervonic acid	-0.264097	0.00189127	BPC
M241T436	Cystine	-0.263766	0.00191724	BPC
M161T358	Allose	-0.25861	0.00236626	BPC
M583T639	Bilirubin_2	-0.246464	0.00382227	BPC
M572T499	LPC(20:1)	-0.245657	0.00394288	BPC
M508T464	LPC(O-18:1)	-0.243425	0.0042944	BPC
M189T509	Targinine	-0.242337	0.00447583	BPC
M130T254	N-Acetylalanine	-0.237505	0.00536685	BPC
M857T571	PC(40:6)	-0.23468	0.00595822	BPC
M147T529	Lysine	-0.22351	0.00890533	BPC
M117T143	2-Hydroxy-3-methylbutyric acid	-0.21539	0.0117923	BPC
M226T183	Cytidine_2	-0.213419	0.0126059	BPC
M954T327_1	2-Succinylbenzoyl-CoA	-0.209839	0.0142105	BPC
M308T383	N-Acetylneuraminic acid	-0.207816	0.0151939	BPC
M581T253	Biliverdin	-0.204516	0.0169249	BPC
M102T73	3-Butynoic acid	-0.204483	0.0169432	BPC
M167T336	Uric acid	-0.20021	0.0194396	BPC
M117T248	3-Hydroxyvaleric acid	-0.198748	0.0203637	BPC
M166T299	2-Oxoglutaramate	-0.195753	0.0223759	BPC
M129T451	Citraconic acid_2	-0.195279	0.0227098	BPC
M209T334	1,3,7-Trimethyluric acid_2	-0.192205	0.0249787	BPC
M139T284	3-Chloro-alanine	-0.19148	0.0255412	BPC
M781T516	PC(36:5)	-0.179755	0.0362583	BPC
M259T437	(5-Glutamyl)-glutamate	-0.178882	0.0371891	BPC
M835T669	PC(40:6)_2	-0.178244	0.0378816	BPC
M522T403	LPE(20:5)	-0.176506	0.0398251	BPC
M118T282_2	Betaine	-0.176089	0.0403032	BPC
M243T247_2	Pseudouridine	-0.175919	0.0404993	BPC
M154T398	Histidine	-0.172836	0.0442031	BPC
M329T303	2-O-(6-Phospho-alpha-mannosyl)-glycerate	-0.171449	0.0459587	BPC
M550T499	PC(P-20:0)	-0.169557	0.0484474	BPC
M508T431	LPC(17:1)	-0.169144	0.0490051	BPC
M349T247	Inosine 5'-Sulfate	-0.168691	0.0496244	BPC
M335T262	sn-Glycero-3-phospho-1-inositol	0.17238	0.0447736	BPC
M634T484	PC(25:1)	0.180022	0.0359772	BPC
M197T267	Homophenylalanine	0.189887	0.0268158	BPC
M245T201	3-(4-sulfooxyphenyl)propanoic acid	0.196337	0.0219709	BPC
M367T26_2	Dehydroisoandrosterone sulfate	0.199116	0.020128	BPC
M781T490	PC(34:2)_3	0.208462	0.0148735	BPC
