# Supplementary material for: Serum metabolic traits reveal therapeutic toxicities and responses of neoadjuvant chemoradiotherapy in patients with rectal cancer
Source: Nat Commun. 2022 Dec 17;13:7802. doi: 10.1038/s41467-022-35511-y (PMC9759530; doi:10.1038/s41467-022-35511-y)
Supplement: Supplementary file 3 — Supplementary Data 1-7 [file 41467_2022_35511_MOESM3_ESM.zip › Supplementary Data 5.xlsx]

## Sheet: Data 5
Peak name	Compound name	P value (Dosage)	P value (pCR)	P value (Dosage:pCR)
M149T85_2	3-Phenylpropanoic acid	1.12662e-09	3.49816e-06	0.427339
M265T231	Alpha-N-Phenylacetyl-glutamine	0.000264606	1.3672e-05	0.761063
M223T23	Flavone	0.00706197	0.000726136	0.440027
M104T311	Dimethylglycine	0.188857	0.00169817	0.884423
M153T69	N1-Methyl-2-pyridone-5-carboxamide	0.238849	0.00830112	0.967246
M178T202	Hippuric acid	7.05529e-08	0.0123646	0.123213
M116T294	Acetylglycine	0.00185776	0.0140986	0.577914
M341T373	Sucrose	0.0411159	0.0233489	0.0503818
M425T47	hydrocortisone 21-acetate	0.00267484	0.0339861	0.885252
M245T161	Uridine	0.117773	0.0421379	0.147509
M170T403	1-Methylhistidine	0.0718744	0.0499464	0.408125
M179T308	Galactose	0.00672061	0.0526522	0.642019
M149T28	Tartaric acid	0.812384	0.0534834	0.0367104
M104T382	Serine	0.24215	0.057384	0.75657
M138T299	Trigonelline	0.20453	0.0588094	0.335473
M116T322	Proline	0.00338939	0.0653066	0.0694347
M199T46	Dodecanoic acid	0.00110757	0.0667967	0.390785
M179T284_2	Fructose	0.0623905	0.0780802	0.0576181
M164T266	Phenylalanine	2.07462e-09	0.0805624	0.0888584
M170T384	3-Methylhistidine	3.26087e-05	0.0814765	0.451431
M128T310	Pyroglutamic acid	0.00622538	0.0846076	0.430817
M430T182	Glycochenodeoxycholate	9.14273e-17	0.0895941	0.466161
M293T455	EDTA	0.0509142	0.101513	0.794277
M337T43	Erucic acid	0.256055	0.109762	0.70214
M161T381	3-Hydorxy-3-methylglutaric acid	0.636797	0.112497	0.0635654
M241T436	Cystine	0.228386	0.117122	0.748945
M153T57	Gentisic acid	9.06478e-06	0.124003	0.850727
M302T104	Sphinganine	0.0337219	0.12918	0.211947
M209T270	Kynurenine	0.612647	0.135441	0.953164
M307T43	11.14-Eicosadienoic acid	9.3277e-06	0.137046	0.549671
M131T125	Hydroxyisocaproic acid	0.0711934	0.138359	0.926684
M365T42	Nervonic acid	0.0339401	0.158418	0.542558
M101T84	2-Ketobutyric acid	0.000372298	0.16631	0.171578
M732T196	Sphingomyelin (36:0)	0.195314	0.173853	0.836614
M120T360	Threonine	0.0444726	0.176751	0.00600887
M147T379	Glutamine	0.0191841	0.201976	0.0431788
M735T35	PC(32:0)	0.0638119	0.204686	0.852563
M391T59	Chenodeoxycholate	0.101806	0.207457	0.256773
M182T42	4-Pyridoxic acid	0.0699775	0.214277	0.847388
M118T360	Homoserine	1.29891e-06	0.222599	0.0039692
M267T223_1	Inosine	6.46154e-07	0.228744	0.923804
M203T497	NG,NG-dimethyl-arginine(ADMA)	0.0114228	0.258749	0.348741
M147T92	3-Phenyllactic acid	0.656735	0.267555	0.666539
M162T363_4	Carnitine	0.00824419	0.285703	0.0417947
M258T393_2	Glycerophosphocholine	0.146959	0.286243	0.0965219
M102T331	2-aminobutyric acid	8.90387e-05	0.297846	0.004282
M157T185	Allantoin	3.83637e-06	0.311195	0.380262
M143T54_2	Caprylic acid	0.057097	0.313333	0.777123
M193T396	Glucuronate	3.22764e-06	0.316859	0.719515
M171T48	Capric acid	3.55689e-06	0.319365	0.700657
M203T269	Tryptophan	1.69166e-16	0.32176	0.141217
M395T25	pregnenolone sulfate	0.00982351	0.325719	0.767015
M105T312	Glyceric acid	0.112503	0.34284	0.545647
M147T529	Lysine	1.32783e-05	0.343557	0.888558
M117T143	2-Hydroxy-3-methylbutyric acid	0.00550843	0.358167	0.741708
M269T32	Heptadecanoic acid	0.00145603	0.362589	0.370241
M112T174	Cytosine	0.0118525	0.371222	0.798486
M118T309	Valine	0.744283	0.387475	0.379268
M151T244	Arabitol	0.00266867	0.394423	0.896903
M219T414	5-Glutamylalanine	7.85554e-06	0.417484	0.596645
M271T26	Dehydroandrosterone	3.21407e-06	0.442044	0.745551
M103T243	3-Hydroxybutyric acid	0.663587	0.443663	0.0335437
M407T238	Cholic acid	0.031483	0.457922	0.50618
M174T134	Indoleacetic acid	0.00156489	0.460578	0.824713
M113T383	Asparagine	3.55468e-06	0.464811	0.0639284
M87T124	Pyruvate	0.0159757	0.469302	0.508037
M123T55	Nicotinamide	0.000910066	0.480825	0.92022
M154T398	Histidine	1.15503e-11	0.490559	0.0188743
M179T51	Theophylline	0.934334	0.502386	0.821559
M167T336	Uric acid	2.88913e-06	0.505738	0.702479
M161T544_3	N6-Methyllysine	0.0127481	0.516524	0.243852
M130T273	Leucine	3.78024e-13	0.52281	0.0493089
M189T533	N6,N6,N6-Trimethyllysine	0.000912027	0.555343	0.592746
M498T158	Taurodeoxycholic acid	3.48674e-09	0.570582	0.495494
M498T137	Taurochenodeoxycholate	0.000114332	0.572096	0.349517
M145T377	alpha-ketoglutarate	0.0381198	0.588535	0.279325
M218T284	Pantothenate	0.600319	0.602133	0.955177
M448T222_2	Glycodeoxycholic acid	2.34316e-13	0.61219	0.332393
M341T407	Trehalose	0.0177664	0.620163	0.425028
M163T65	Nicotine	0.000717092	0.633919	0.498958
M115T59	Alpha-ketoisovaleric acid	0.000807217	0.636512	0.843396
M135T168	Hypoxanthine	4.81387e-08	0.654679	0.434372
M581T253	Biliverdin	0.573433	0.686475	0.733839
M146T405	Glutamate	0.0104827	0.691024	0.713321
M126T304_1	Taurine	1.41568e-19	0.703957	0.822748
M111T70	Uracil	8.53677e-31	0.704523	0.936165
M124T341	Histidinol	0.275399	0.704563	0.679842
M89T234_3	Lactate	0.00992158	0.720428	0.558735
M181T197	Hydroxyphenyllactic acid	0.00165035	0.738005	0.591107
M243T247_2	Pseudouridine	5.30821e-05	0.738048	0.819912
M161T337	Alanylalanine	0.872904	0.745786	0.321348
M308T383	N-Acetylneuraminic acid	0.137528	0.752199	0.997638
M129T52_1	3-Methyl-2-oxopentanoate	0.00026296	0.755668	0.980626
M180T309	Tyrosine	0.00500864	0.763942	0.391704
M175T518_2	Arginine	1.58377e-10	0.769075	0.521509
M146T367	4-Guanidinobutyric acid	6.23385e-12	0.777748	0.447602
M130T254	N-Acetylalanine	0.333846	0.783673	0.481766
M116T359	5-Aminopentanoic acid	0.30648	0.784797	0.856991
M130T355	Hydroxyproline	0.144338	0.786688	0.271428
M377T223	Riboflavin	0.0629257	0.787421	0.756561
M204T319	Acetylcarnitine	0.239905	0.79789	0.379137
M148T292	Methionine	0.000781674	0.832142	0.0175093
M131T339	N-Acetylputrescine	0.000263703	0.836889	0.564089
M174T398	Citrulline	1.40414e-42	0.846214	0.440354
M464T268	Glycocholic acid	3.1864e-06	0.850259	0.159513
M137T41	Salicylic acid	0.0169613	0.854723	0.0554405
M151T221	Xanthine	0.622899	0.865802	0.651305
M179T398	Inositol	2.36779e-05	0.867314	0.516109
M130T284	Isoleucine	0.00141389	0.878475	0.063869
M112T169	Creatinine	0.287803	0.894682	0.444731
M157T35	Pelargonic acid	0.537479	0.933194	0.0153531
M118T282_2	Betaine	5.93044e-14	0.9633	0.775421
M241T45	Pentadecanoic Acid	0.0242889	0.969602	0.954167
M778T218	Thyroxine	0.000153003	0.983337	0.963381
M465T23	Cholesteryl sulfate	1.55252e-11	0.988835	0.840643
M188T195	Kynurenic acid	2.14206e-11	0.999232	0.837438
M510T498	Car(24:1)	7.86853e-05	0.000300588	0.97583
M482T452	LPC(O-16:0)	0.00384259	0.000643829	0.486451
M464T462	LPE(O-18:2)	0.0883265	0.000900127	0.356239
M117T231	2-Methyl-3-hydroxybutyric acid_3	3.01989e-06	0.0011233	0.205404
M370T383	Car(14:1)	8.12929e-11	0.00193813	0.829833
M366T351	Car(14:3)	8.31514e-06	0.0022054	0.739879
M375T65	Lithocholic acid	0.0153786	0.00224921	0.645073
M391T426	Deoxycholic acid	0.54997	0.00256623	0.260706
M817T539	PC(P-38:4)	8.28005e-05	0.00274281	0.662059
M316T335	Car(10:0)	4.18701e-12	0.00277025	0.140183
M325T30	Cellobiose	0.0508309	0.00299328	0.425964
M212T230	Indoxyl sulfate	0.068898	0.00307527	0.22053
M117T87	Methylmalonic acid	0.582296	0.00346729	0.508091
M368T366	Car(14:2)	2.53678e-12	0.00642874	0.877421
M482T485	LPE(18:0)	0.0034066	0.00671887	0.626286
M218T292_2	Propionylcarnitine	0.00120627	0.00834749	0.836404
M454T437	LPE(16:0)	0.00360097	0.00871244	0.46532
M524T479	LPC(18:0)	0.325032	0.00892707	0.267204
M260T254	Car(6:0)	0.00273968	0.00930974	0.42662
M538T516	Car(26:1)	3.56248e-06	0.00942612	0.727629
M163T334	Caffeic Acid	0.859324	0.0095441	0.699815
M466T500	LPE(P-18:0)	0.142244	0.0109074	0.414291
M309T44	Eicosenoic acid_2	0.000782988	0.0114291	0.517407
M538T520	LPC(19:0)	2.02518e-05	0.0136732	0.471477
M129T33	Dihydrothymine	0.0307336	0.0148003	0.648083
M314T321	Car(10:1)	5.08644e-14	0.0154513	0.565052
M791T571	PC(O-38:7)	0.00785432	0.0175472	0.796133
M863T565	PC(42:6)	0.328834	0.0181641	0.574336
M595T457	LPI(18:2)	0.429963	0.0199254	0.104016
M148T25	3-Methyloxyindole	0.0319434	0.0200801	0.778275
M524T489_4	LPC(18:0)_2	0.35644	0.0206858	0.259389
M184T323	Methyprylon	0.982107	0.0208527	0.894577
M144T255	N-Methylisoleucine	0.00181429	0.0213454	0.737013
M144T267	Erythro-4-Hydroxyglutamic acid	0.086441	0.0217367	0.662016
M396T391	Car(16:2)	2.51986e-08	0.022743	0.741492
M510T511	LPC(O-18:0)	0.423991	0.0237422	0.282208
M496T431	LPC(16:0)	0.997924	0.0248928	0.218007
M344T368	Car(12:0)	6.07977e-10	0.025521	0.760832
M690T671	SM(d33:1)_2	0.0853572	0.0261632	0.256479
M829T540	PC(38:6)_3	0.0795925	0.028162	0.0108487
M437T489	LPA(18:0)	0.813848	0.0293372	0.222609
M328T334	Car(11:1)	0.00244959	0.0304459	0.879683
M438T451	LPE(P-16:0)	0.0363128	0.0324998	0.45788
M619T461	LPI(20:4)	0.0863603	0.0342676	0.146605
M759T669	PC(34:2)_8	0.986883	0.0344233	0.746482
M767T669	PC(P-36:4)	0.646489	0.0347389	0.515052
M130T52	Pipecolic acid	4.62619e-09	0.0353819	0.74609
M857T571	PC(40:6)	0.00262633	0.0355734	0.276204
M309T33	Eicosenoic acid	1.67091e-05	0.0409591	0.771451
M342T352	Car(12:1)	1.23358e-11	0.0429552	0.588168
M783T571	PC(34:1)_3	0.904224	0.0452071	0.98794
M817T571	PC(P-38:4)_2	0.00125164	0.0467181	0.512106
M508T431	LPC(17:1)	0.0172095	0.0467347	0.471388
M494T411	LPC(16:1)	0.0666039	0.047178	0.266335
M331T43	Docosatetraenoic acid	0.000136584	0.0492001	0.830965
M508T505_2	LPC(O-18:1)_2	0.498668	0.0495416	0.470469
M726T540	SM(d34:1)_4	0.0433453	0.0546997	0.0481244
M135T32	Threonate	0.00290453	0.0566489	0.968234
M518T440	LPC(16:0)_2	0.674053	0.0571013	0.446407
M787T590	PC(36:2)_2	0.485715	0.0669459	0.301226
M180T309	Isoxanthopterin	0.201861	0.0683188	0.548075
M156T307	3-(Pyrazol-1-yl)-alanine	0.337695	0.0702222	0.278198
M484T497	Car(22:0)	0.047666	0.07212	0.28039
M414T440	Car(17:0)	0.0572683	0.0728003	0.633828
M179T262	Homoveratric acid	0.163744	0.0743373	0.837343
M687T536	PC(O-30:3)	0.630216	0.075468	0.925318
M811T669	PC(36:1)	0.382256	0.0801152	0.923076
M149T264	3-Hydroxypropanoic acid_2	9.28369e-45	0.0835238	0.932159
M129T451	Citraconic acid_2	0.00704482	0.0852498	0.815766
M857T539	PC(42:9)_2	0.0678818	0.0854935	0.487884
M347T286	Corticosterone	0.356182	0.0865637	0.866571
M283T488	Stearic acid	0.224126	0.0878081	0.458752
M282T291	6-Methyladenosine	0.00711015	0.0927309	0.554036
M480T454	LPC(O-16:1)_2	0.00692863	0.0939045	0.11263
M508T464	LPC(O-18:1)	0.0645669	0.097098	0.528137
M143T308	Pyruvaldehyde	0.121745	0.0975388	0.311673
M378T371	S1P(d18:2)	2.92192e-06	0.101697	0.480131
M149T325	3-Hydroxypropanoic acid_3	2.5104e-24	0.101871	0.789514
M209T204	1,3,7-Trimethyluric acid	4.08594e-05	0.110967	0.644556
M195T385	1,3-Dimethyluric acid	0.435655	0.111908	0.301684
M634T484	PC(25:1)	0.719398	0.114349	0.785785
M340T342	Car(12:2)	1.43889e-06	0.115889	0.883004
M204T269	Indolelactic acid	3.74751e-11	0.117503	0.782549
M286T278	Car(8:1)	7.85572e-05	0.119664	0.986964
M738T446	PC(33:5)	0.0475574	0.12065	0.0240248
M161T358	Allose	0.93609	0.121272	0.998882
M90T30	Sarcosine	1.0212e-06	0.121583	0.757454
M783T388	PC(34:1)	0.678322	0.133711	0.472212
M857T516	PC(42:9)	0.929002	0.136363	0.512902
M568T440	LPC(20:3)	0.20249	0.148425	0.0642819
M137T25	2-Hydroxyacetophenone	0.0921473	0.149385	0.904391
M765T671	PE(38:6)	0.0682359	0.150606	0.726125
M739T598	PC(P-34:4)	0.108653	0.150991	0.377432
M807T374	PC(38:6)	0.449772	0.157477	0.788262
M795T669	PC(P-38:4)_3	0.159381	0.165083	0.603978
M526T421	LPE(22:6)	7.4121e-10	0.172633	0.697509
M512T516	Car(24:0)	0.00193296	0.180847	0.564915
M781T634	PC(34:2)_6	0.54806	0.187181	0.0479878
M426T435	Car(18:1)	2.54291e-08	0.188783	0.949254
M382T403	Sphinganine 1-phosphate	0.457243	0.194327	0.138857
M558T474	PC(P-19:0)	0.68255	0.194783	0.486849
M144T32	Indole-3-carboxaldehyde	0.795563	0.197447	0.121941
M522T403	LPE(20:5)	0.285774	0.201326	0.840479
M398T409	Car(16:1)	1.04854e-07	0.20333	0.964495
M118T206	Indole	1.11331e-12	0.203673	0.291497
M319T670	Ubiquinone (Q2)_3	0.383138	0.205078	0.481657
M129T228	alpha-Ketocaproic acid_2	6.62995e-07	0.206806	0.734756
M468T398	LPC(14:0)	0.000595945	0.206997	0.707422
M422T402	Car(18:3)	2.59945e-06	0.220173	0.794933
M540T536	Car(26:0)	0.0013973	0.223817	0.486326
M117T210	2-Methyl-3-hydroxybutyric acid_2	0.555391	0.225183	0.115289
M300T300	Car(9:1)	2.23126e-10	0.226121	0.616364
M111T202	1-Acetylimidazole_2	9.48422e-05	0.226258	0.63001
M704T441	SM(d34:1)_2	0.261304	0.229997	0.0818835
M409T440	LPA(16:0)	0.902496	0.230283	0.269005
M330T345	Car(11:0)	4.00327e-17	0.23131	0.643701
M783T607	PC(34:1)_5	0.993802	0.234394	0.557066
M149T343	Glyceraldehyde	1.74771e-16	0.234874	0.547351
M803T439	PC(34:2)	0.0435967	0.238566	0.497937
M288T299	Car(8:0)	1.89161e-09	0.241947	0.950561
M769T669_2	PC(P-36:3)	0.668704	0.244876	0.806091
M312T304	Car(10:2)	4.99238e-05	0.248968	0.332291
M367T26_2	Dehydroisoandrosterone sulfate	4.22789e-06	0.252579	0.850857
M298T199_1	Methyl-5'-thioadenosine	0.767907	0.260917	0.111154
M372T399	Car(14:0)	2.22533e-09	0.265748	0.681951
M279T617	Linolenic acid_2	6.72711e-05	0.267511	0.489333
M73T311	Hydroxyacetone_2	0.517985	0.270852	0.228287
M329T525	Docosahexaenoic acid	0.0129361	0.270998	0.59256
M111T70	1-Acetylimidazole	8.54964e-06	0.273781	0.671271
M233T272	Riluzole	0.0221079	0.274296	0.679578
M542T404	LPC(20:5)	0.291484	0.274993	0.298008
M281T452	Oleic acid	0.630147	0.276854	0.0621047
M456T478	Car(20:0)	3.31851e-05	0.279324	0.597777
M164T176	Epinephrine	2.49547e-08	0.283459	0.546163
M147T259	N-Methylproline	0.768472	0.288167	0.965667
M706T489	SM(d34:0)	0.360158	0.292732	0.7523
M184T337	Phosphorylcholine	0.778994	0.299395	0.232818
M807T591	PC(38:6)_4	0.963126	0.312851	0.83428
M805T571	PC(36:4)_2	0.0976388	0.314912	0.154794
M570T464	LPC(20:2)	0.198422	0.316205	0.382203
M187T264	N-Acetyllysine	1.15875e-05	0.317079	0.590128
M179T84_2	4-Vinylphenol	0.851736	0.31844	0.976635
M349T196	Tetrahydrocorticosterone	0.0140788	0.31907	0.945248
M117T248	3-Hydroxyvaleric acid	0.0887519	0.31946	0.35298
M726T668	SM(d34:1)_8	0.0281988	0.325919	0.897049
M435T167	Lithocholic acid_2	0.0205012	0.326131	0.580385
M717T551	PC(16:0/16:0)	0.476062	0.334457	0.074666
M728T571	SM(d34:0)_2	0.767468	0.335851	0.634962
M255T440	Palmitic acid	0.801336	0.335997	0.249045
M729T571_2	PC(O-33:3)	0.569036	0.338899	0.391086
M166T175	Normetanephrine	1.13239e-09	0.339964	0.86806
M510T464_1	LPC(17:0)	0.0761582	0.341258	0.270951
M480T449	LPE(18:1)	0.734036	0.344457	0.784495
M118T464	Indole_3	0.101106	0.344926	0.0685863
M145T85	Butyl lactate	0.075331	0.352783	0.459175
M504T437	LPE(20:3)	0.0620714	0.353583	0.546512
M570T434	LPC(22:5)	6.52422e-05	0.361626	0.485325
M177T85	Gulonic gamma-lactone	0.0608	0.364753	0.342176
M187T278	Azelaic acid	0.742813	0.37165	0.813266
M279T515	Linolenic acid	1.4344e-05	0.373277	0.793182
M295T217	Glutamylphenylalanine	8.9509e-06	0.377937	0.871221
M279T424	Linoleic acid	0.122781	0.381846	0.454946
M400T428	Palmitoylcarnitine	4.51886e-06	0.382974	0.603427
M118T231	Indole_2	0.163638	0.383518	0.0388758
M386T409	Car(15:0)	0.333415	0.384652	0.605741
M807T607	PC(38:6)_5	0.115236	0.388761	0.881813
M829T667	PC(38:6)_7	0.585462	0.38941	0.0308902
M783T540	PC(34:1)_2	0.491664	0.390367	0.34107
M855T667	PC(42:10)	0.204029	0.398819	0.729345
M187T56	10-Hydroxydecanoic acid	0.000782534	0.403471	0.471338
M767T670	PE(38:4)	0.443625	0.405755	0.0266105
M522T451	LPC(18:1)	0.478062	0.410687	0.221301
M103T107	Hydroxybutyric acid	7.10873e-07	0.419207	0.0482311
M197T217	Dethiobiotin	0.0315415	0.420037	0.976642
M161T459	Allose_2	0.195119	0.422171	0.214827
M300T392	Sphingosine	0.194798	0.425778	0.405259
M149T269	Arabinono-1,4-lactone	0.384383	0.433048	0.551621
M227T433	Proline-hydroxyproline	2.95793e-07	0.434107	0.517889
M550T499	PC(P-20:0)	0.0110776	0.437928	0.143232
M93T211	Phenol	9.52431e-07	0.441223	0.33718
M506T406	LPC(17:2)	0.0108082	0.44238	0.468535
M743T670	PE(36:2)_2	0.482878	0.444742	0.502156
M566T452	PC(P-18:0)	0.447397	0.446922	0.209951
M813T669	PC(38:3)	0.804312	0.449972	0.995668
M676T671	SM(d32:1)_2	0.260181	0.453679	0.0298402
M583T639	Bilirubin_2	0.0917256	0.454512	0.937885
M170T206	Indoleacrylic acid	0.0406485	0.459382	0.434982
M787T625	PC(36:2)_3	0.430934	0.460461	0.30592
M319T397	Ubiquinone (Q2)	0.738584	0.460467	0.411596
M752T540	SM(d38:5)	0.387536	0.461038	0.111716
M80T379	Pyridine_2	0.0105503	0.473595	0.0954679
M520T424_3	PC(O-18:2)	0.166118	0.476149	0.292828
M845T565	PC(O-42:8)	0.0268805	0.477285	0.64993
M781T516	PC(36:5)	0.567629	0.485608	0.902561
M590T423	LPC(22:6)	0.000101443	0.490701	0.148667
M751T506	PC(34:6)	0.00325294	0.508925	0.562533
M807T395	PC(38:6)_2	0.294327	0.511789	0.712844
M835T669	PC(40:6)_2	0.151494	0.521036	0.872943
M482T418	LPC(15:0)	0.0455919	0.521871	0.665429
M502T424	LPC(O-16:1)	0.272398	0.522933	0.15395
M572T499	LPC(20:1)	0.0165365	0.539784	0.325586
M857T667	PC(42:9)_3	0.0348836	0.543909	0.275037
M129T215	alpha-Ketocaproic acid	0.000259628	0.544257	0.9382
M855T670	PC(38:4)	0.463603	0.553631	0.845385
M542T424	LPC(18:2)	0.266171	0.557952	0.796292
M188T95	3-Indolepropionic acid	0.0416188	0.558455	0.55266
M165T368_2	Phthalic acid	0.768887	0.558815	0.479019
M281T207	Vaccenic acid	0.655862	0.561109	0.752164
M783T591	PC(34:1)_4	0.904327	0.563597	0.635341
M478T422	LPE(18:2)	0.0862477	0.567172	0.850846
M781T571	PC(34:2)_5	0.0416926	0.568957	0.0255256
M271T518	16-Hydroxypalmitic acid	0.00236369	0.573189	0.555885
M704T390	SM(d34:1)	0.172496	0.580616	0.0479926
M75T87	Glycolate	0.0975074	0.591608	0.754928
M841T540	PC(O-40:7)	0.611863	0.594802	0.395046
M803T609	PC(34:2)_2	0.239767	0.612297	0.01651
M785T417	PC(36:3)_2	0.72171	0.620749	0.00739743
M831T436	PC(36:2)	0.0815385	0.624448	0.0829679
M706T671	SM(d34:0)_3	0.236063	0.631295	0.000779719
M544T425_2	LPC(20:4)	0.0276211	0.640391	0.0724375
M338T658	Erucamide_2	0.665262	0.644429	0.759729
M356T367	Car(13:1)	3.63566e-12	0.649978	0.997917
M102T73	3-Butynoic acid	0.145209	0.65634	0.939884
M189T509	Targinine	4.59882e-05	0.665721	0.532871
M146T46	2-Hydroxyquinoline	0.593239	0.671087	0.0660665
M785T363	PC(36:3)	0.295902	0.674202	0.783958
M767T479	PC(35:5)	0.201049	0.675436	0.642638
M189T522_2	Homoarginine	2.86305e-18	0.676831	0.150489
M129T151	Citraconic acid	0.399373	0.67914	0.670501
M130T359	N-Methylvaline	0.0869864	0.686298	0.880328
M476T401	LPE(18:3)	0.0855761	0.690375	0.402184
M343T455	Aldosterone	0.0376901	0.690714	0.123698
M303T424	Arachidonic Acid (peroxide free)	0.02933	0.690918	0.357602
M428T455	Stearoylcarnitine	1.2277e-07	0.690924	0.342243
M730T671	SM(d36:2)_2	0.379201	0.69918	0.00947271
M358T378	Car(13:0)	0.00792912	0.700117	0.808423
M787T643	PC(36:2)_4	0.529728	0.712205	0.232614
M271T23_2	4,5,7-Trihydroxyisoflavone	0.0559336	0.712218	0.901267
M704T617	SM(d34:1)_7	0.277556	0.713972	0.118129
M712T540	SM(d33:1)	0.449974	0.714155	0.511616
M730T424	SM(d36:2)	0.972231	0.716242	0.554445
M131T31	Ornithine	5.29533e-33	0.721853	0.965223
M528T432	LPE(22:5)	0.0163411	0.727964	0.826241
M191T68	Citrate	3.82828e-10	0.728092	0.64098
M80T311	Pyridine	0.412652	0.733722	0.851159
M246T221	Car(5:0)	1.81436e-11	0.737092	0.345477
M793T571	PC(O-38:6)_2	0.00614615	0.740835	0.184824
M347T340	Corticosterone_2	0.593214	0.74344	0.943457
M189T536	Homoarginine_2	8.57553e-11	0.744843	0.333906
M149T246	3-Hydroxypropanoic acid	8.18036e-67	0.748548	0.870745
M743T442	PE(36:2)	0.969446	0.749665	0.586029
M274T439	Glutamylglutamine	0.00221034	0.750251	0.0961231
M827T439	PC(36:4)	0.515655	0.751241	0.0231425
M548T464	PC(O-20:2)	0.197356	0.759563	0.238064
M153T177	Camphor_2	0.959821	0.766333	0.48632
M841T571	PC(O-40:7)_2	0.0250306	0.779025	0.545396
M583T427	Bilirubin	0.729892	0.784758	0.623776
M689T498	PC(O-30:2)	0.606307	0.785338	0.116276
M781T490	PC(34:2)_3	0.42897	0.792304	0.679101
M380T395	S1P(d18:1)	0.727187	0.793985	0.602147
M286T291	Formononetine	9.96731e-07	0.795567	0.806063
M122T29	Phenethylamine	0.218369	0.803393	0.200418
M363T305	Cortisol	0.000602165	0.803849	0.353756
M167T44	4-Hydroxymandelic acid	1.53237e-05	0.806345	0.434408
M338T574	Erucamide	0.0257583	0.810434	0.690444
M538T356	PC(18:0)	0.11724	0.825875	0.834334
M192T84_1	N-Methylthreonine	0.115144	0.826074	0.161378
M319T417	Ubiquinone (Q2)_2	0.756369	0.834438	0.610358
M302T310	Car(9:0)	1.34992e-10	0.838337	0.644398
M209T334	1,3,7-Trimethyluric acid_2	0.435099	0.839407	0.424045
M698T540	SM(d32:1)	0.141854	0.845388	0.239362
M448T417	Car(20:4)	1.53672e-30	0.846707	0.777724
M704T671	SM(d34:1)_9	0.374181	0.850225	0.0859869
M103T90	Malonic acid	0.00100142	0.850702	0.896347
M819T540_2	PC(O-38:4)	0.145693	0.853826	0.586366
M726T516	SM(d34:1)_3	0.307408	0.857529	0.981734
M73T250	Hydroxyacetone	0.00112553	0.863838	0.117188
M153T27	Camphor	0.29219	0.871015	0.761093
M783T648	PC(34:1)_6	0.535031	0.874978	0.356405
M704T589_2	SM(d34:1)_6	0.231039	0.875989	0.525137
M191T603	1,1-Dimethyl-4-phenylpiperazinium	0.644207	0.877483	0.653895
M337T405_2	N-(2-Furoyl)glycine	0.00368657	0.881217	0.579948
M833T667	PC(40:7)	0.000821727	0.888969	0.189628
M117T193	2-Methyl-3-hydroxybutyric acid	0.379488	0.893968	0.546305
M674T498	SM(d32:2)	0.798045	0.89849	0.928205
M590T459	PC(22:2)	2.58568e-05	0.89862	0.806667
M345T318	Acetaminophen glucuronide	0.0128835	0.900866	0.0727184
M733T669	PC(32:1)	0.695885	0.90825	0.602772
M361T309	Cortisone	4.94456e-12	0.908572	0.98522
M87T345	Diacetyl	0.291003	0.917013	0.064328
M433T424	LPA(18:2)	0.106798	0.919498	0.095745
M793T540	PC(O-38:6)	0.412905	0.923625	0.731764
M726T571	SM(d34:1)_5	0.99117	0.927603	0.203274
M450T427	Car(20:3)	9.04824e-29	0.930967	0.83427
M177T50	Cotinine	0.0183232	0.94658	0.353278
M781T540	PC(34:2)_4	0.00841868	0.953859	0.251698
M781T658	PC(34:2)_7	0.427429	0.9561	0.781814
M518T403	LPC(18:3)	0.00206052	0.958561	0.390941
M188T397	N-Acetylglutamic acid	0.00444594	0.962223	0.219496
M391T110	Ursodeoxycholic acid	0.0187805	0.97158	0.342453
M206T667	Pantothenol	0.603678	0.976934	0.923272
M502T423	LPE(20:4)	0.00328728	0.98288	0.64548
M407T197	Allocholic Acid	0.0952831	0.983261	0.0302447
M807T650	PC(38:6)_6	0.567758	0.987506	0.721572
M161T482	Allose_3	0.014229	0.992854	0.369104
M572T457	LPC(22:4)	0.0123668	0.998003	0.724596
M177T268	Cys-Gly	0.495659	3.17568e-06	0.966793
M325T231	N-Glucosylnicotinate	2.44919e-07	0.000302096	0.984717
M128T191	1-Pyrroline-3-hydroxy-5-carboxylate	0.59596	0.00714789	0.962243
M129T368	Isoglutamine	9.06068e-06	0.0102556	0.915942
M270T304	Pyridoxal phosphate	0.0523876	0.0113683	0.977053
M387T304	Xanthosine 5'-phosphate	2.02286e-06	0.0127567	0.938061
M365T286	11beta,17alpha,21-Trihydroxypregnenolone	0.164102	0.0142392	0.466362
M528T337	Glycochenodeoxycholate 7-sulfate	8.52514e-05	0.0174681	0.756627
M448T355	Hydroxy-3-Oxo-5beta-Cholanoyl Glycine	0.288961	0.0179153	0.704926
M512T343	Glycochenodeoxycholate 7-sulfate_2	9.67524e-07	0.0182947	0.374665
M200T359	Succinyl-homoserine	1.39938e-08	0.0194097	0.258879
M663T384	NAD+	0.00329072	0.0272642	0.670379
M197T267	Homophenylalanine	0.105446	0.0272885	0.604048
M442T304	CDP	0.971496	0.028982	0.442182
M238T272	4-(2-Carboxyphenyl)-2-oxobut-3-enoate	0.22296	0.0403442	0.199595
M157T267	Histidinal	0.0352541	0.0470588	0.441512
M409T103	17-(1,5-dihydroxypentan-2-yl)-10,13-dimethylhexadecahydro-1H-cyclopenta[a]phenanthrene-3,7,12-triol	0.569345	0.0574946	0.655165
M188T211	Triethanolamine	0.041716	0.074358	0.962668
M173T211	Aryl sulfate	0.00119725	0.0814686	0.938008
M231T380	Glutamylcysteine	0.0882286	0.0830025	0.168195
M476T217	17-hydroxy-10,13-dimethyl-3-((3,4,5-trihydroxy-6-(hydroxymethyl)tetrahydro-2H-pyran-2-yl)oxonio)hexadecahydro-cyclopenta[a]phenanthren-6-ide	0.428608	0.085304	0.60696
M254T266	2-Hydroxy-3-carboxybenzalpyruvate	0.512594	0.098992	0.397156
M1033T353	P1,P6-Bis(5'-adenosyl)hexaphosphate	0.0617315	0.116917	0.0158819
M144T295	2-Aminoadipate 6-semialdehyde	0.329129	0.117963	0.942268
M379T398	alpha-D-Galactosyl-(1,1')-sn-glycerol 3-phosphate	0.0149166	0.120614	0.018447
M932T350	Bis(5'-adenosyl) pentaphosphate	0.285608	0.122149	0.306029
M387T365	12alpha-Hydroxy-3-oxochola-4,6-dienoate	1.07377e-26	0.122376	0.985531
M243T225	3-sulfooxybutanoic acid	1.99839e-07	0.122799	0.78716
M331T207	2-Hydroxytridecane-1,2,3-tricarboxylate	0.62545	0.127773	0.934237
M139T307	3-Chloro-alanine_2	0.0473372	0.139986	0.726392
M259T437	(5-Glutamyl)-glutamate	0.013098	0.142503	0.289951
M329T88_1	IMP	0.04323	0.14974	0.823546
M528T194	4-(12-hydroxy-10,13-dimethyl-7-(oxidaneyl)-3-oxohexadecahydro-1H-cyclopenta[a]phenanthren-17-yl)-N-(2-sulfoethyl)pentanimidic acid	0.410418	0.159736	0.344538
M84T194_1	4-Methylaminobutanal	0.0371711	0.178452	0.453099
M291T243	2,3,4,5-tetrahydroxypentyl hydrogen sulfate	0.00334768	0.178927	0.646926
M213T328	Dopaquinone	0.000671179	0.18298	0.170391
M244T310	Chorismate	0.541196	0.193802	0.569675
M954T327_1	2-Succinylbenzoyl-CoA	0.398343	0.195505	0.600345
M217T377	Glutamylaminopropiononitrile	1.6894e-17	0.198438	0.463322
M267T319	2-O-(alpha-Mannosyl)-glycerate	0.00174373	0.203474	0.152082
M1079T338_9	Phytanoyl-CoA	0.0363948	0.212196	0.374022
M162T309	N-Methyl-glutamate	0.861595	0.215297	0.491246
M104T287	N-Methylalanine	0.395961	0.222559	0.275907
M145T344_2	4-Guanidinobutanamide_2	0.189366	0.229117	0.990623
M349T247	Inosine 5'-Sulfate	3.69591e-05	0.230141	0.255639
M124T350	2-Aminomalonate semialdehyde	0.360228	0.233731	0.416363
M174T395	5-Guanidino-2-oxopentanoate	0.438138	0.238253	0.802245
M434T268	N-Acetylaspartylglutamylglutamate	2.02964e-05	0.269173	0.00273287
M249T46	Tetradecanoic acid	0.00230747	0.270952	0.171292
M290T369	2,4,6-trihydroxy-3-oxo-5-(sulfooxy)hexanoic acid	2.18589e-15	0.271722	0.274599
M146T310	threo-3-Methylaspartate	0.566175	0.273672	0.68957
M223T203_2	Isoniazid pyruvate	0.000133747	0.275243	0.466413
M744T352	Nicotinic acid adenine dinucleotide phosphate	0.464033	0.283992	0.829581
M245T201	3-(4-sulfooxyphenyl)propanoic acid	0.22843	0.284465	0.648439
M244T261	N-Acetyl-glucosamine	0.0755816	0.289289	0.0840757
M366T309	N-Acetylbialaphos	2.71749e-10	0.28943	0.541324
M827T571	2,3-Bis-O-(geranylgeranyl)-sn-glycero-1-phospho-serine	0.0194184	0.293555	0.995564
M602T205	Phycocyanobilin	4.96094e-07	0.299977	0.593736
M305T310	N-Acetylaspartylglutamate	0.282783	0.314285	0.237426
M920T442	Hydroxydecanoyl-CoA	0.8944	0.316702	0.996138
M311T411	10,16-Dihydroxyhexadecanoic acid	0.0512502	0.320652	0.742912
M261T193	3-(4-hydroxyphenyl)-2-sulfooxypropanoic acid	0.249248	0.335953	0.506824
M221T312	2,3-Dimethylmalate	0.734106	0.340415	0.418357
M383T311	4'-Phosphopantothenoyl-cysteine	0.0682786	0.384521	0.724387
M349T261	2-[3,4-dihydroxy-5-(hydroxymethyl)oxolan-2-yl]oxy-6-(hydroxymethyl)oxane-3,4,5-triol	0.400828	0.388055	0.246113
M595T84	cis-9,10-Epoxystearic acid	1.84148e-09	0.399328	0.932507
M583T243	Phytochromobilin	0.488198	0.399446	0.849949
M114T343	4-amino-5-Hydroxypentanoic acid	0.864883	0.442293	0.377271
M177T307	Gulonate	0.405394	0.458759	0.752615
M166T299	2-Oxoglutaramate	0.000276388	0.459774	0.127243
M427T350	O-Carbamoyladenylate	0.623017	0.462275	0.410416
M157T329	4-Imidazolone-5-propanoate	0.0011736	0.463298	0.826372
M129T259_2	3,6-Diaminohexanoate	0.338405	0.466357	0.266337
M226T183	Cytidine_2	7.4466e-07	0.466464	0.471657
M263T307_2	Alanylglutamate	0.300259	0.473896	0.719134
M195T113	N-Acetylisoniazid	2.47958e-11	0.476019	0.0352752
M432T331	3-Oxo-5beta-Cholanoyl Glycine	0.002143	0.481735	0.0664942
M129T199	2,5-Dioxopentanoate	0.48925	0.485037	0.950725
M300T511	3-Dehydrosphinganine	0.272261	0.48989	0.781321
M242T209	Cytidine	0.899136	0.498012	0.369238
M475T323	6-((5-(6-amino-2-hydroxy-9H-purin-9-yl)-4-hydroxy-2-(hydroxymethyl)tetrahydrofuran-3-yl)oxy)-3,4,5-trihydroxytetrahydro-2H-pyran-2-carboxylic acid	0.505724	0.501376	0.200145
M201T253	Isonicotinylglycine	0.753154	0.502574	0.279212
M157T376	4-Imidazolone-5-propanoate_3	3.7916e-05	0.505511	0.979312
M208T195	Glucaro-1,5-lactone	0.0186875	0.513465	0.775761
M344T308	4-((6-carboxy-3,4,5-trihydroxytetrahydro-2H-pyran-2-yl)oxy)-2,3,4,5-tetrahydropyridine-2,6-dicarboxylic acid	0.218717	0.542704	0.751791
M306T418	4-Hydroxyphenylglycyl-arginine	0.017552	0.553204	0.377878
M583T356	5-(4-(2-carboxyethyl)-5-((3-(2-carboxyethyl)-5-((Z)-(5-hydroxy-4-methyl-3-vinyl-2H-pyrrol-2-ylidene)methyl)-4-methyl-1H-pyrrol-2-yl)methylene)-3-methylpyrrolidin-2-ylidene)-4-imino-3-methyl-2-vinylpent-2-enoic acid	0.780639	0.556255	0.985841
M181T396	5-Hydroxyectoine	5.41841e-38	0.561533	0.757134
M335T262	sn-Glycero-3-phospho-1-inositol	0.032779	0.561734	0.920882
M407T101	3alpha,7alpha,12beta-Trihydroxy-5beta-cholanate	7.42167e-05	0.568739	0.696173
M314T248	Indolylmethylthiohydroximoyl-cysteine	0.775871	0.575956	0.202349
M167T269	Arabinonate	0.779152	0.58143	0.617113
M260T306	Tyrosine O-Sulfate	7.83199e-12	0.586804	0.186197
M585T330	3-(1-amino-2-(4-(2-carboxyethyl)-5-((3-(2-carboxyethyl)-4-methyl-5-((4-methyl-2-oxo-3-vinyl-2H-pyrrol-5-yl)methylene)pyrrolidin-2-ylidene)methyl)-3-methyl-1H-pyrrol-2-yl)vinyl)-2-methylpent-3-enoic acid	0.515939	0.597585	0.319829
M337T466	2-amino-6-[(4-amino-4-carboxybutanoyl)amino]heptanedioic acid	1.10055e-09	0.610312	0.666578
M112T310	4-Guanidinobutanal_2	0.0220826	0.612367	0.915475
M157T345	4-Imidazolone-5-propanoate_2	0.119634	0.627538	0.421475
M166T188	Hordenine	0.0207925	0.629494	0.990506
M478T216	10,13-dimethyl-3-((3,4,5-trihydroxy-6-(hydroxymethyl)tetrahydro-2H-pyran-2-yl)oxonio)-2,3,4,7,8,9,10,11,12,13,14,15,16,17-tetradecahydro-1H-cyclopenta[a]phenanthren-17-yl)-2-hydroxy-1l3-ethan-1-olate	0.109548	0.629503	0.860897
M165T399	Amino-cyanobutanoate	0.00208391	0.633905	0.204059
M112T288	4-Guanidinobutanal	0.344244	0.636217	0.2689
M464T307	3,4,5-trihydroxy-6-(((4aR,6R,7R,7aR)-2-hydroxy-6-(2-hydroxy-4-iminopyrimidin-1(4H)-yl)-2-oxidotetrahydro-4H-furo[3,2-d][1,3,2]dioxaphosphinin-7-yl)oxy)tetrahydro-2H-pyran-2-carboxylic acid	0.000436182	0.636565	0.962737
M145T329	4-Guanidinobutanamide	5.24636e-06	0.651087	0.618449
M403T294	3,4,5-trihydroxy-6-((2-(phosphonooxy)acryloyl)oxy)tetrahydro-2H-pyran-2-carboxylic acid	0.000460647	0.65252	0.991302
M139T284	3-Chloro-alanine	0.958944	0.66186	0.380686
M233T277	2-amino-4-(2-aminophenyl)-4-hydroxybutanoic acid??	0.701442	0.681517	0.595671
M158T191	5-Acetamidopentanoate	0.114246	0.681696	0.0709892
M259T370	Cystathionine	7.04872e-10	0.686974	0.347489
M156T433	5-Guanidino-2-oxopentanoate_2	0.00288873	0.709181	0.174581
M139T321	3-Chloro-alanine_3	0.0283874	0.709762	0.0428012
M146T312	6-Amino-2-oxohexanoate	0.666463	0.722858	0.87494
M293T234_1	Nicotinate ribonucleoside	0.00575322	0.75067	0.448595
M607T330	15,16-Dihydrobiliverdin	0.11846	0.754897	0.708457
M158T150	Indole-3-acetaldehyde	4.45315e-07	0.770748	0.165473
M183T274	5-Hydroxy-2-oxo-4-ureido-2,5-dihydro-1H-imidazole-5-carboxylate	0.00359708	0.770959	0.917718
M177T309	Urocanate	0.0222146	0.800962	0.498107
M436T321_2	N6-(delta2-Isopentenyl)-adenosine 5'-monophosphate	0.0122764	0.863705	0.79763
M291T342	Octopine	1.0915e-06	0.867251	0.574334
M163T166	5-Methylthio-ribose	0.049671	0.875129	0.637492
M198T267	Homospermidine_2	0.0663333	0.907164	0.532418
M131T218	1-Pyrroline-5-carboxylate	0.0722636	0.913406	0.76029
M186T384	4-Hydroxy-2,3,4,5-tetrahydrodipicolinate	0.912042	0.918519	0.302857
M198T191	Homospermidine	0.908975	0.919203	0.651684
M272T336	Ophthalmate	2.21656e-06	0.924696	0.799478
M138T173	Tyramine	0.486498	0.932564	0.269196
M129T246	4,5-Dioxopentanoate	0.314643	0.934298	0.46699
M139T92	4-Hydroxymethylcatechol	0.00258852	0.937349	0.633073
M285T229	Adenosine	0.109141	0.939695	0.584718
M165T363	Xylonate	0.0592187	0.954866	0.764228
M869T326_4	Anthraniloyl-CoA	0.00155326	0.95581	0.668375
M886T349	1-(5-(((((((5-(6-amino-9H-purin-9-yl)-4-(phosphonooxy)-3-(sulfooxy)tetrahydrofuran-2-yl)methoxy)(hydroxy)phosphoryl)oxy)(hydroxy)phosphoryl)oxy)methyl)-4-hydroxy-3-(sulfooxy)tetrahydrofuran-2-yl)-3-carboxypyridin-1-ium	0.29051	0.957919	0.694249
M226T284	Indolepyruvate	3.70624e-06	0.962675	0.138621
M329T303	2-O-(6-Phospho-alpha-mannosyl)-glycerate	2.19376e-10	0.962887	0.609759
M485T383	2-(alpha-Hydroxyethyl)thiamine diphosphate	0.00999547	0.963049	0.727398
M481T384	6-((5-(2,4-dihydroxypyrimidin-5-yl)-3-hydroxy-4-(sulfooxy)tetrahydrofuran-2-yl)methoxy)-3,4,5-trihydroxytetrahydro-2H-pyran-2-carboxylic acid	0.39744	0.981142	0.268855
