# Supplementary material for: Serum metabolic traits reveal therapeutic toxicities and responses of neoadjuvant chemoradiotherapy in patients with rectal cancer
Source: Nat Commun. 2022 Dec 17;13:7802. doi: 10.1038/s41467-022-35511-y (PMC9759530; doi:10.1038/s41467-022-35511-y)
Supplement: Supplementary file 3 — Supplementary Data 1-7 [file 41467_2022_35511_MOESM3_ESM.zip › Supplementary Data 6.xlsx]

## Sheet: Data 6
Time Point	pCR Status	Log2 (Abundance)
		Histidine	Leucine	Isoleucine	Methionine	Phenylalanine	Threonine	Tryptophan	Serine	Tyrosine	Glutamate	Arginine	Proline	Glutamine	Asparagine
Baseline	non-pCR	26.7172	28.0462	27.6415	24.0632	28.0046	23.8395	28	25.7	28.6697	24.7948	26.7473	30.2616	29.2588	23.0333
Baseline	non-pCR	26.2318	27.8749	27.8044	23.8539	28.6396	24.5546	27.7805	25.7087	28.9017	23.7312	27.1886	30.0384	29.2622	22.8202
Baseline	non-pCR	27.718	27.9877	27.8274	24.4995	28.3459	23.1112	28.0176	26.3565	27.6013	25.0509	28.3774	30.1701	29.614	23.3009
Baseline	non-pCR	26.8026	27.9735	27.7892	24.0779	28.205	24.2106	28.3773	25.6508	29.0738	25.1455	27.5007	30.3681	29.3922	22.6713
Baseline	non-pCR	26.235	28.1838	28.1112	24.1955	28.2318	24.6041	27.8665	26.0392	27.9312	25.6356	28.0994	30.7282	29.2905	23.0048
Baseline	non-pCR	25.912	28.0679	27.7629	23.9595	27.8805	24.3418	28.2344	25.5743	28.0661	24.3886	27.4574	30.3884	29.2335	22.8708
Baseline	non-pCR	26.937	27.5557	27.1553	23.9846	28.003	23.8087	27.8153	25.9388	28.5411	22.7418	27.1353	30.1271	29.2141	22.7764
Baseline	non-pCR	26.971	28.0028	27.5154	24.1274	28.0519	24.3345	28.0975	25.6746	30.1622	25.4659	27.2373	30.1038	29.2122	22.8125
Baseline	non-pCR	27.2434	28.1399	27.962	24.2114	28.0314	23.9725	28.1453	25.4146	29.3005	24.6819	27.748	30.5	29.2585	22.9692
Baseline	non-pCR	27.1392	27.887	27.5542	24.074	28.0999	23.089	28.0454	25.6805	29.5298	24.1028	27.5593	29.8074	29.4038	22.777
Baseline	non-pCR	27.101	27.8453	27.5743	23.7026	27.6836	24.8223	28.0068	25.5692	28.0912	23.9727	26.6252	29.9382	29.0795	22.721
Baseline	non-pCR	27.4351	28.131	27.8545	23.7642	28.1441	24.2629	28.1608	25.5953	28.456	25.6436	27.3757	30.0891	29.2538	22.7174
Baseline	non-pCR	27.5314	27.8777	27.51	23.9694	28.0067	25.2407	27.5545	26.0995	28.157	24.8745	28.0148	30.2569	29.6968	23.1723
Baseline	non-pCR	27.1102	27.7565	27.6161	24.3808	28.1967	25.2131	27.8406	26.1874	28.2529	24.9049	27.8393	30.3222	29.6533	23.1054
Baseline	non-pCR	27.5107	28.2264	27.8978	24.4111	28.4048	24.9567	28.5991	25.8172	27.924	24.7447	27.6501	30.7535	29.604	23.1986
Baseline	non-pCR	26.7887	28.2043	27.8892	24.1417	28.1227	24.8678	28.3842	25.8821	27.6734	24.6526	27.7172	30.5078	29.4615	23.132
Baseline	non-pCR	27.499	28.3544	28.0453	24.1347	28.0755	24.4801	28.2859	25.7844	28.0661	24.9637	27.6751	30.3026	29.2528	23.1252
Baseline	non-pCR	26.8611	28.0853	27.786	24.059	27.9972	24.5833	28.0773	26.0455	28.2136	25.6764	27.7034	30.1924	29.2482	22.8479
Baseline	non-pCR	26.9854	28.0041	27.7766	23.7952	27.9746	24.0401	27.7451	25.3643	28.207	24.8582	26.5237	30.181	29.2451	22.7495
Baseline	non-pCR	25.3915	27.5867	27.3965	23.8006	27.9219	23.8652	27.7503	25.9218	27.859	24.6099	27.3262	30.0003	29.3135	22.8954
Baseline	non-pCR	26.7374	28.2183	28.067	24.0894	27.9048	23.7872	28.208	25.1785	28.0528	25.4745	26.6369	30.4355	29.2623	22.9817
Baseline	non-pCR	27.1672	28.2613	28.0544	24.1842	28.0527	24.032	28.2202	25.5015	29.1419	24.8133	27.808	30.1786	29.2476	22.7809
Baseline	non-pCR	27.6551	28.1115	27.8813	24.4714	28.2616	25.4794	28.4542	26.0421	28.5655	26.5233	28.3855	30.555	29.8854	23.4276
Baseline	non-pCR	27.0646	27.8657	27.5676	23.8186	27.8039	23.1296	28.2097	25.6182	29.1284	25.4561	26.9761	30.0717	29.2828	22.7594
Baseline	non-pCR	26.704	28.2951	27.9941	23.8754	28.2066	23.9731	28.7098	25.3745	29.6017	26.6426	26.6026	30.3547	29.1778	22.686
Baseline	non-pCR	26.8152	27.8265	27.4361	23.9142	27.9237	24.01	27.7971	26.1083	29.0245	23.163	27.6065	29.9292	29.2866	23.0971
Baseline	non-pCR	27.5865	28.259	28.0558	24.1718	28.1351	22.8772	28.072	25.8455	27.9387	26.1244	27.6938	30.9304	29.4687	23.4247
Baseline	non-pCR	26.9582	28.0279	27.7158	24.1131	27.9085	23.5783	27.9072	25.6995	29.4679	24.8169	27.6331	29.5394	29.4306	22.7884
Baseline	non-pCR	27.3937	28.149	28.086	24.344	27.9431	24.8359	27.9177	26.0028	27.9858	25.6906	27.1421	30.1226	29.6827	23.2791
Baseline	non-pCR	27.3223	27.8376	27.5053	23.9188	27.7802	23.3844	28.1029	25.7212	29.3347	25.1863	27.454	29.9886	29.3139	22.9488
Baseline	non-pCR	27.0812	27.8993	27.9026	24.3228	28.22	25.1833	28.1179	25.9274	28.2325	26.1915	27.8312	30.435	29.7581	23.1177
Baseline	non-pCR	26.7561	27.3407	27.2996	23.9016	27.8507	24.0714	27.311	25.6891	28.0233	23.5216	26.5199	30.2815	29.2233	22.7734
Baseline	non-pCR	27.2647	27.9995	27.6617	24.1736	28.0896	24.7658	27.8106	25.6133	27.8686	24.852	27.9318	30.2766	29.6157	23.2108
Baseline	non-pCR	27.7923	28.4031	28.0456	23.9057	28.5669	24.7093	28.2701	25.543	27.8417	26.1074	28.0545	30.517	29.3969	22.7964
Baseline	non-pCR	27.4527	28.2259	27.8011	24.2442	28.2773	25.2072	28.0335	25.7612	27.8055	24.9188	27.6944	30.3127	29.5705	23.3468
Baseline	non-pCR	26.934	28.105	27.6738	24.0773	27.9646	23.3439	28.1217	26.0831	28.6152	25.5806	27.8472	29.9883	29.4174	22.7427
Baseline	non-pCR	27.4053	28.3448	28.2494	24.508	28.2802	23.0415	28.3226	25.693	28.5623	26.5042	27.9648	31.0791	29.5837	23.2432
Baseline	non-pCR	26.46	28.0094	27.7711	23.9462	28.542	24.6185	27.8074	25.5559	29.5327	24.5551	27.582	30.2479	29.1399	22.6012
Baseline	non-pCR	27.2834	28.2951	28.0943	23.9945	28.0309	24.2016	27.8422	25.4491	28.6582	24.7931	26.8469	30.4574	29.2308	22.8086
Baseline	non-pCR	26.2395	28.1821	27.7732	24.1537	28.1492	24.5152	27.7571	25.9228	29.4718	24.822	27.729	30.3342	29.2199	22.7953
Baseline	non-pCR	27.1539	28.218	27.8979	23.9643	28.1962	24.3072	27.9762	25.7575	28.301	26.5126	28.4233	30.2095	29.3572	22.723
Baseline	non-pCR	25.9674	28.0758	27.74	23.9219	28.0469	23.738	27.7774	25.6168	28.6644	24.8077	27.6285	29.7965	29.2565	22.7829
Baseline	non-pCR	27.7498	28.505	28.1651	24.4649	28.3742	24.5196	28.1893	25.7097	28.8803	25.0066	27.3101	30.2081	29.3414	23.1316
Baseline	non-pCR	26.2986	28.6965	28.0911	24.0121	28.298	24.2581	27.9767	26.0923	28.0514	25.0353	27.4363	30.1772	29.4933	22.9341
Baseline	non-pCR	27.4731	28.2389	27.8646	24.2923	28.1738	24.2998	28.1947	25.8625	29.4902	24.8553	28.87	30.3398	29.5075	23.0705
Baseline	non-pCR	26.1856	28.0501	27.8064	23.9589	28.0026	23.8787	28.2956	25.6862	27.5147	23.6188	26.6005	30.0291	29.2918	22.6498
Baseline	non-pCR	27.1089	28.1991	27.9297	24.0689	28.069	24.5548	27.9932	25.6879	28.6168	25.8245	28.2811	30.1804	29.3098	22.7321
Baseline	non-pCR	27.1732	27.9724	27.5899	23.8843	27.9045	23.4418	27.927	25.6054	29.564	24.8152	26.5888	30.1424	29.4044	22.6136
Baseline	non-pCR	27.0905	28.2204	27.9131	24.1823	28.1089	24.4795	28.2772	25.9879	29.6741	25.525	27.8878	30.4939	29.3249	22.8057
Baseline	non-pCR	27.2007	28.2939	27.9221	24.1	27.9545	23.7295	27.8789	25.2079	29.3447	24.7859	26.8203	29.9617	29.2885	22.6521
Baseline	non-pCR	27.7153	28.4606	28.0837	24.057	28.1036	24.4785	28.397	26.1951	29.9591	24.8604	27.2022	31.0709	29.5055	23.1369
Baseline	non-pCR	27.654	28.2919	28.2433	24.2024	28.1474	24.118	28.5	25.6594	28.3787	26.7953	27.9428	31.1795	29.4017	22.869
Baseline	non-pCR	26.5188	27.6549	27.508	23.7121	28.1545	24.1713	27.7858	26.0443	29.8	24.0942	27.4607	30.1125	29.2076	22.913
Baseline	non-pCR	26.4776	27.3741	27.2944	23.763	28.1575	24.2405	27.229	26.1921	27.8921	24.888	27.1636	29.9014	29.2955	22.8073
Baseline	non-pCR	26.5343	28.0438	27.7353	24.0652	27.9498	22.9283	28.1691	25.8365	29.601	24.1279	28.0258	30.2106	29.3867	23.1647
Baseline	non-pCR	27.7572	28.3291	28.1259	24.3636	28.1816	24.4866	28.0371	26.0166	28.4434	24.2394	27.6112	30.4025	29.5622	23.1775
Baseline	non-pCR	26.6725	27.9798	27.8178	24.0038	28.2731	24.0262	28.0742	25.4976	29.2635	23.8894	27.6801	29.8902	29.295	22.7735
Baseline	non-pCR	25.8411	27.9204	28.213	23.8019	28.0897	23.4026	27.0854	25.5802	27.6459	26.183	27.0645	30.0938	29.3335	22.5873
Baseline	non-pCR	26.4426	27.804	27.6552	23.7186	27.6704	24.2546	27.7282	25.6801	28.2531	24.1322	27.5874	30.1407	29.1864	22.6767
Baseline	non-pCR	26.9377	28.4943	28.4706	24.6472	28.3	24.8708	28.4787	25.8636	28.1181	27.0202	28.0202	30.7569	29.6877	23.3398
Baseline	non-pCR	26.3939	27.9251	27.7087	24.3009	28.3341	24.8953	27.8147	25.2008	27.9717	24.8562	27.6768	30.0604	29.38	22.7773
Baseline	non-pCR	26.3942	27.6296	27.3609	24.1347	27.8032	24.2759	27.8266	25.4319	27.8681	24.2709	27.2322	30.263	29.2723	22.6608
Baseline	non-pCR	26.4285	28.0426	27.9974	24.1073	28.0993	24.4277	27.9878	25.8598	27.7977	25.7346	27.5315	30.8504	29.4364	22.715
Baseline	non-pCR	27.5066	28.2696	27.8376	23.7545	28.2472	23.88	28.0992	25.7464	28.2088	26.1023	27.0507	30.1171	29.3188	22.7895
Baseline	non-pCR	27.422	28.0545	27.8985	23.9487	27.9789	24.2208	28.0176	25.7927	28.0992	25.713	27.434	30.1977	29.2277	22.7696
Baseline	non-pCR	27.3604	27.7864	27.5077	23.8244	27.9568	24.2555	28.0183	25.7145	29.1265	24.8731	27.3588	29.8584	29.302	22.7163
Baseline	non-pCR	26.3284	27.5962	27.515	23.7024	27.6908	25.231	27.4835	25.672	28.6862	24.2828	27.9751	29.8286	29.3421	22.6656
Baseline	non-pCR	27.2851	27.6193	27.4674	23.8332	27.7543	24.5386	27.6815	26.0029	28.1084	24.7322	27.4003	30.1705	29.2075	22.6916
Baseline	non-pCR	27.2126	27.4474	27.2095	23.679	28.0586	23.6246	27.5456	25.7534	28.1148	24.8769	26.6133	30.035	29.3404	22.7318
Baseline	non-pCR	27.4001	28.2529	27.9301	23.8765	27.9649	24.2261	28.1393	25.4134	27.0211	25.0541	27.5277	30.5525	29.2679	22.6112
Baseline	non-pCR	26.9252	27.7468	27.4539	23.9097	28.0233	24.9003	27.7836	26.3201	28.2889	24.3269	27.037	30.1191	29.4713	22.7688
Baseline	non-pCR	26.2109	28.1461	27.7933	24.037	27.9989	24.2769	28.0698	25.7309	28.4732	24.8237	28.2959	30.1272	29.2135	23.046
Baseline	non-pCR	26.573	28.1942	27.8844	23.8951	27.9959	23.2482	28.1205	26.0058	28.5027	25.2105	27.7729	29.5697	29.4064	22.8595
Baseline	non-pCR	27.4425	28.0457	27.7411	24.0052	27.9599	24.219	28.1633	26.1471	29.54	24.8766	26.7496	30.3178	29.3432	22.8352
Baseline	non-pCR	27.1919	27.8643	27.5931	23.8997	28.1785	24.3818	27.93	25.6358	28.6944	24.7273	27.0116	30.1927	29.2539	22.7531
Baseline	non-pCR	27.0721	28.5068	28.3787	24.3726	28.3895	24.4485	28.1329	25.4588	29.788	24.9958	28.0201	30.256	29.3759	22.834
Baseline	non-pCR	27.2323	27.8745	27.4884	24.2547	27.7639	24.3306	27.8412	25.7394	29.188	24.7718	27.3668	30.1137	29.2454	22.5932
Baseline	non-pCR	26.3497	28.0141	27.7513	23.7639	27.715	24.2008	28.1092	25.5611	29.3624	25.7288	27.2475	30.2361	29.2183	22.6227
Baseline	non-pCR	27.2213	28.3439	28.1371	24.2125	28.0814	24.7494	27.8441	25.8773	28.4382	24.694	28.0751	31.0925	29.4035	22.9201
Baseline	non-pCR	26.8028	28.4436	28.11	24.0505	28.0801	23.7277	27.9091	25.7004	29.9501	24.8271	26.8946	30.3392	29.3012	22.6348
Baseline	non-pCR	26.6839	28.3197	28.158	24.0931	28.0567	24.11	28.5859	25.5	28.9295	24.9105	27.2931	30.213	29.2434	22.7578
Baseline	non-pCR	26.7998	28.3914	28.0861	24.1672	28.1284	23.4413	27.9619	25.834	29.2789	24.8581	27.2603	29.8858	29.3258	22.9244
Baseline	non-pCR	27.3053	27.6993	27.4254	24.1551	28.2752	24.4393	27.9921	25.3539	29.3942	24.7623	27.3442	30.1357	29.2393	23.5276
Baseline	non-pCR	26.643	27.9717	27.5295	23.6934	27.8981	23.7257	27.9567	25.7171	29.4315	24.7392	26.6331	30.195	29.2579	22.8766
Baseline	non-pCR	26.797	27.9853	27.5995	23.9987	27.9587	25.1011	27.927	25.8507	29.4046	24.7477	27.4571	29.311	29.3668	22.9362
Baseline	non-pCR	27.4043	28.2021	27.9571	24.1652	28.0783	24.1074	28.2221	25.5966	28.11	26.1954	27.7263	30.1038	29.2488	22.6953
Baseline	non-pCR	27.7474	28.2202	27.8679	24.4186	28.1168	24.3071	28.2365	26.1992	29.4375	25.8724	27.3929	30.3115	29.4026	23.1864
Baseline	non-pCR	26.98	27.9911	27.4703	23.9227	28.0362	24.2997	27.9191	25.6513	27.9636	25.7065	27.3849	30.1809	29.4485	22.5872
Baseline	non-pCR	27.186	28.0296	27.6569	24.2918	28.1701	24.6592	28.0253	25.9488	28.796	24.8449	27.4254	31.3154	29.4693	23.0726
Baseline	non-pCR	26.2513	27.9476	27.6603	23.6691	27.6515	23.7625	27.7577	25.4974	28.2262	24.7762	26.4256	29.8441	29.2186	22.8019
Baseline	non-pCR	27.3785	28.1493	27.6979	24.077	28.1904	24.3797	28.1472	25.1736	27.6322	24.97	27.4825	30.3974	29.2977	22.7549
Baseline	non-pCR	26.9159	27.9106	27.7819	23.7417	28.0807	23.6827	27.8074	25.4835	27.8239	24.8469	27.3498	30.0941	29.228	22.7229
Baseline	non-pCR	27.1223	28.0607	27.6999	24.0007	28.1407	23.7852	28.4173	25.5803	28.9305	24.8622	25.4403	30.2917	29.2449	22.9249
Baseline	non-pCR	26.7154	27.904	27.8329	23.9394	28.2836	24.7573	27.8803	25.5386	29.0407	25.7956	27.7807	30.9991	29.261	22.4851
Baseline	non-pCR	26.1574	27.8101	27.5965	23.9535	27.8166	23.7447	27.8245	25.2641	27.8594	25.7312	27.3402	30.1207	29.3493	22.7407
Baseline	non-pCR	27.9658	28.3118	28.0141	24.4662	28.3359	24.8081	28.4534	25.9902	28.0563	25.7042	26.6444	30.5083	29.6871	23.3009
Baseline	non-pCR	26.2935	27.4435	27.1843	23.7814	27.9406	24.1566	27.7293	25.806	28.2261	24.3389	26.7016	29.2964	29.2515	22.6387
Baseline	non-pCR	26.6829	28.3625	28.2235	24.3827	28.2206	24.4586	28.252	26.1129	30.0562	26.0796	27.3565	30.1491	29.223	22.8783
Baseline	non-pCR	26.1991	27.8084	28.0632	24.0613	27.901	23.8045	27.3799	25.8853	29.5502	24.7346	27.2751	30.2574	29.5057	22.7971
Baseline	non-pCR	26.9698	28.3339	27.8862	24.1006	28.0274	24.3528	28.2784	26.1417	29.7427	25.5046	27.7586	29.9943	29.4499	22.9833
Baseline	non-pCR	26.7346	27.9971	27.7302	24.0257	27.8148	24.5359	28.0318	25.503	27.9903	24.9585	27.0384	30.2978	29.3726	22.735
Baseline	non-pCR	26.683	27.8589	27.5776	23.7968	27.8891	24.0733	27.8167	26.067	27.7685	24.958	27.2836	30.1825	29.2253	22.6663
Baseline	non-pCR	26.231	28.0357	27.6647	23.9191	28.0622	23.7871	27.9445	25.7339	29.1219	24.7376	27.911	29.6878	29.3219	22.9275
Baseline	non-pCR	27.5854	28.5073	28.0975	24.3215	28.1794	24.0404	28.1999	25.9096	29.7994	25.8565	27.5757	30.6135	29.3168	22.9956
Baseline	non-pCR	27.4591	28.0441	27.7473	24.032	28.0247	24.3047	28.2313	25.564	27.9002	24.7258	27.2592	30.2986	29.2818	22.6744
Baseline	non-pCR	27.1668	28.3095	28.1018	24.3263	28.18	24.9086	28.3837	25.6165	27.8166	24.8831	27.5051	30.3261	29.4392	23.1913
Baseline	non-pCR	27.4423	28.2847	27.9496	24.1563	28.2867	24.6338	28.1379	25.4267	29.2229	25.5897	28.0681	30.4147	29.2351	22.7078
Baseline	non-pCR	27.1614	27.6713	27.5313	23.7471	27.9379	23.9995	27.7791	25.8991	28.5689	24.7699	27.4587	30.3512	29.2791	22.8651
Baseline	non-pCR	27.0534	27.7994	27.64	23.9216	28.009	24.0093	27.8001	26.3558	28.4328	24.7656	28.2793	30.0982	29.2578	23.1626
Baseline	non-pCR	26.4524	28.1615	27.8314	24.1378	28.0044	23.925	28.0074	25.6596	29.6072	25.1578	27.6801	29.9465	29.32	22.6121
Baseline	non-pCR	27.2059	28.0443	27.8066	24.2055	28.02	23.0401	28.2107	25.9236	29.6962	24.751	27.7253	29.7019	29.537	22.6822
Baseline	non-pCR	27.5451	28.2307	27.853	23.946	28.0814	23.3549	28.122	25.8371	29.7154	25.424	27.3884	30.0582	29.4068	22.9199
Baseline	non-pCR	27.1793	27.4272	27.2931	23.845	27.9136	24.3776	27.4629	25.7115	28.016	24.7065	27.6448	30.0634	29.3199	23.0471
Baseline	non-pCR	26.5659	28.036	27.8839	23.7317	28.0896	24.0565	27.9626	25.4596	27.2443	26.1332	26.5723	30.244	29.2264	22.8447
Baseline	non-pCR	26.5657	27.694	27.4414	23.6676	28.0435	23.2144	27.7822	25.3636	29.6512	25.7555	26.6838	29.5272	29.34	22.7945
Baseline	non-pCR	26.7965	28.2253	28.0498	24.0054	27.8993	23.4487	28.3259	25.8191	29.8027	25.5615	27.6719	29.9726	29.4075	22.9865
Baseline	pCR	27.2234	27.9381	27.6489	23.7182	28.013	24.2524	28.2776	25.7983	29.6868	26.2085	26.7387	30.303	29.2785	22.9724
Baseline	pCR	27.4348	28.1683	27.7764	24.3486	28.0914	24.6844	28.3865	26.1042	27.7803	25.5563	27.641	30.3789	29.3609	23.052
Baseline	pCR	26.8875	27.5706	27.6266	24.1534	27.7804	24.0444	27.1752	25.6563	28.3996	24.5804	26.6221	30.2187	29.2436	22.5925
Baseline	pCR	26.8183	27.8932	27.582	24.0368	27.876	24.7731	27.8661	26.0225	27.3487	25.0476	27.5975	30.7184	29.4173	22.5888
Baseline	pCR	26.719	28.5633	28.2922	24.5376	28.3682	24.7908	28.3923	25.8911	28.1397	24.5793	27.53	30.7761	29.259	23.573
Baseline	pCR	25.832	27.9859	27.7586	23.6423	28.009	23.8531	27.7762	25.4699	27.9317	25.66	25.4362	29.7328	28.7308	22.3848
Baseline	pCR	27.3216	28.4542	28.0063	24.1253	28.1568	23.6779	28.1091	25.8477	28.3697	24.7783	27.5988	29.8063	29.2939	22.807
Baseline	pCR	27.0566	28.2596	27.8173	23.9622	27.9835	24.1918	28.0726	25.3972	26.5875	24.9382	27.774	30.6709	29.4131	22.6988
Baseline	pCR	27.4056	28.3975	28.2332	24.1691	28.1184	24.2905	28.0757	25.2649	27.6139	25.3587	27.7763	31.0013	29.2773	23.1039
Baseline	pCR	27.6645	28.3085	28.0768	24.3072	28.2274	24.1666	28.3192	25.6817	29.8792	25.121	27.6513	30.2835	29.5753	22.9985
Baseline	pCR	26.6518	28.4051	28.114	24.0644	27.9345	23.8499	28.3062	25.8257	30.097	24.8221	27.3479	30.1749	29.2778	22.8161
Baseline	pCR	26.7876	27.298	27.0071	23.651	27.5866	24.512	27.4833	25.8293	28.599	23.2331	27.0788	30.0274	29.2617	22.6972
Baseline	pCR	26.8606	27.7671	27.5664	23.8164	27.7287	24.1415	27.753	25.9437	28.0172	24.8233	27.2861	30.0502	29.2618	22.772
Baseline	pCR	27.1912	27.8378	27.6414	23.9811	27.7176	24.0867	27.7556	25.8482	28.7319	24.8865	27.3977	30.0316	29.2753	22.7571
Baseline	pCR	25.7727	27.5219	27.3906	23.9159	27.9119	24.1384	27.8079	25.8312	28.0297	24.8018	27.0192	30.0065	29.1593	22.6031
Baseline	pCR	27.0916	28.2052	27.8399	24.2674	28.334	24.9874	28.1812	26.049	28.2764	24.9415	26.7809	30.2536	29.4804	23.316
Baseline	pCR	25.5508	28.1841	28.1888	23.6949	28.3201	23.5068	27.7268	25.5178	28.3484	25.66	26.4524	30.433	29.5739	22.9439
Baseline	pCR	26.2642	27.9431	27.8382	23.9466	28.1808	24.3647	27.1759	25.8253	29.7539	25.4471	28.7417	30.5025	29.2124	22.8971
Baseline	pCR	26.5385	27.6318	27.4224	23.7872	27.7206	24.8748	27.8317	25.795	27.9215	25.3425	26.5041	30.6068	29.2429	22.762
Baseline	pCR	27.3565	28.0629	27.705	24.0353	28.5809	24.1526	27.8722	25.6281	28.8757	25.4802	27.953	29.8969	29.2281	22.7824
Baseline	pCR	27.5579	28.4371	28.1082	24.3613	28.2621	22.7609	28.6903	26.2898	30.1002	25.6948	27.4182	30.2557	29.5942	22.9234
Baseline	pCR	27.3383	27.8047	27.5684	23.8868	27.9967	24.09	27.7793	25.758	28.9705	24.7789	26.8887	29.823	29.1031	22.7133
Baseline	pCR	26.8217	27.6995	27.363	23.5699	27.7678	24.9369	27.6849	25.9362	27.8457	24.8824	28.2009	30.0978	29.215	22.9905
Baseline	pCR	27.3435	28.2588	27.9752	24.3834	28.2548	24.3705	28.0895	26.1629	29.1258	24.7521	27.7492	30.291	29.354	23.3108
Baseline	pCR	26.4053	28.0291	27.6429	23.6097	27.8763	24.0579	27.7566	25.4775	29.3508	24.8306	27.1798	30.1701	29.2546	22.5781
Baseline	pCR	27.6467	28.3107	28.0927	24.4984	28.2341	25.2944	28.2303	26.3515	28.3755	26.6922	27.6684	31.362	29.7161	23.3518
Baseline	pCR	27.1596	27.5634	27.4754	23.9411	27.8261	24.5082	27.7914	26.0274	28.5774	24.9603	27.6172	30.2258	29.1975	22.4983
Baseline	pCR	27.4265	28.1859	27.8179	24.0489	28.0548	24.5545	28.1727	25.7157	27.479	25.4792	27.2036	30.5348	29.6998	23.0949
Baseline	pCR	26.8889	27.7845	27.5097	24.1546	27.9802	22.8141	27.7202	25.8182	29.1646	24.7058	27.7819	29.51	29.2864	23.34
Baseline	pCR	26.756	27.9652	27.6482	23.8249	28.0566	23.9516	27.5969	25.6973	28.6831	24.8526	27.7149	30.0635	29.2745	22.9137
Baseline	pCR	27.0291	28.0391	27.8577	23.9574	27.972	23.5861	27.9948	25.4398	29.4511	24.7938	28.1682	30.0319	29.3409	22.7688
Baseline	pCR	26.8649	27.8557	27.4279	23.2865	27.527	24.2667	27.8377	25.5637	28.2719	24.7286	26.4848	29.5349	29.1938	22.3686
Baseline	pCR	27.3638	28.0889	27.7446	24.0681	27.8703	24.4878	28.3569	25.5973	28.9227	26.2286	26.5647	30.3113	29.2117	22.7163
Baseline	pCR	27.1633	28.2728	27.9982	24.1311	27.8579	24.0655	28.3792	25.5252	29.7461	24.7688	27.4781	30.213	29.2273	22.861
Baseline	pCR	27.4806	28.2005	27.8665	24.2443	28.2015	24.6357	28.2242	26.4801	28.6803	24.8846	26.8586	30.4972	29.5278	23.1402
Baseline	pCR	27.1856	28.2451	28.0724	23.9977	28.022	24.3084	28.3196	25.2918	28.531	26.0383	26.8271	31.1575	29.3039	22.7424
Baseline	pCR	26.8535	27.4299	27.0905	23.5298	27.8969	23.8637	27.8065	25.5114	28.5392	24.8211	27.0284	29.9569	29.2126	23.0633
Baseline	pCR	26.7189	28.1709	28.007	23.9691	28.0363	23.8344	28.0876	25.696	28.5771	25.5104	27.6411	30.1748	29.2309	22.8334
25th nCRT	non-pCR	26.4745	28.204	28.062	24.8078	28.6205	24.3372	27.7803	25.8597	28.1001	24.796	27.1765	30.368	29.2171	22.9698
25th nCRT	non-pCR	26.7772	28.312	28.0577	24.7446	28.9685	24.5659	28.4192	26.2245	28.9261	24.8537	27.5644	30.7697	29.5603	23.3546
25th nCRT	non-pCR	26.178	27.9177	27.7481	24.3308	28.4505	23.851	27.8111	25.9289	28.0425	24.8584	27.6757	29.9765	29.5336	22.7492
25th nCRT	non-pCR	26.9906	27.8576	27.6015	24.2272	28.395	24.6462	28.0889	25.9968	28.5576	26.6588	27.6603	30.2286	29.5441	23.112
25th nCRT	non-pCR	26.7911	27.9792	27.863	24.0074	28.1586	24.0845	27.7628	25.8456	29.1662	24.8062	27.4101	30.253	29.2262	22.8472
25th nCRT	non-pCR	26.996	28.6031	28.3794	24.1208	28.3134	24.8206	28.5616	25.852	27.7611	25.9849	27.4582	31.0562	29.2671	22.83
25th nCRT	non-pCR	27.128	27.4362	27.0052	24.1414	27.9986	24.3604	27.6637	25.8106	27.496	23.5961	27.3336	30.0865	29.2913	22.5693
25th nCRT	non-pCR	26.2219	28.2793	27.7531	24.4518	28.6752	22.1786	28.1226	25.9167	28.7922	26.7822	27.5559	29.9999	29.2479	23.0479
25th nCRT	non-pCR	26.0412	27.7877	27.6378	24.0579	28.0085	24.0127	28.1993	25.5966	29.449	24.8647	26.5718	30.2703	29.2465	22.6823
25th nCRT	non-pCR	26.9566	27.7965	27.807	24.3363	28.3722	23.881	27.7772	25.6046	28.1104	24.8498	26.9235	30.1162	29.2492	22.7893
25th nCRT	non-pCR	26.3914	27.8524	27.528	23.6247	28.0494	24.1315	28.0596	25.5322	28.2138	24.3961	26.104	29.7144	28.5666	22.4061
25th nCRT	non-pCR	26.2981	27.9382	27.7025	23.7064	28.0338	23.7797	27.7757	25.6643	27.9497	25.3177	26.6632	30.122	29.2311	22.8166
25th nCRT	non-pCR	27.419	27.8016	27.491	23.9812	28.0062	23.6704	27.8325	25.997	27.9525	24.9016	27.1467	30.1055	29.6582	23.1858
25th nCRT	non-pCR	26.9397	27.8269	27.5441	23.9959	28.0985	24.2244	27.8739	25.6014	28.2861	24.6411	27.2584	29.9799	29.2482	22.6581
25th nCRT	non-pCR	26.8184	27.1087	27.2127	23.3567	27.9295	24.2767	28.0477	25.2864	28.1972	24.7212	26.5374	30.0882	29.2541	22.6761
25th nCRT	non-pCR	26.2035	27.7297	28.056	24.172	27.9149	23.8479	27.7831	25.8683	28.0921	24.9164	27.4388	30.4007	29.497	22.8932
25th nCRT	non-pCR	26.18	27.8766	27.4157	24.0712	28.08	23.4197	28.0238	25.8514	29.5974	24.0825	27.3403	29.5883	29.2838	22.8228
25th nCRT	non-pCR	27.2675	28.0483	27.7148	23.9916	27.935	24.5793	27.7631	25.975	28.0999	25.3613	26.9226	30.1329	29.2067	22.8176
25th nCRT	non-pCR	26.8531	27.8795	27.7791	24.2287	28.3455	24.336	27.865	25.4639	27.4006	24.8211	27.0432	30.0969	29.2439	22.7973
25th nCRT	non-pCR	26.254	26.9486	26.7083	23.3716	27.3663	23.4886	26.867	25.3519	27.7754	24.8333	26.4365	28.4873	29.1792	22.3499
25th nCRT	non-pCR	27.1768	28.2193	28.0422	24.1711	28.0976	24.0028	28.096	25.6445	28.1732	25.5863	27.5264	30.2801	29.3143	23.2171
25th nCRT	non-pCR	25.6416	28.164	27.8655	24.1815	28.2183	24.0697	27.0624	25.3495	28.1771	24.7992	27.3338	29.9305	29.2336	22.8147
25th nCRT	non-pCR	25.8303	28.1071	27.9867	23.8941	28.0824	24.4914	27.7749	25.7965	29.9462	25.8994	27.9957	30.0068	29.3132	22.7586
25th nCRT	non-pCR	27.2642	28.2136	27.9444	24.1381	28.3589	23.4737	28.35	25.6809	29.6269	25.7084	26.8113	30.3357	29.3328	22.9502
25th nCRT	non-pCR	27.0948	27.8767	27.5896	23.7219	28.1417	23.5473	28.019	25.4741	29.591	25.9208	26.8913	30.2472	29.1888	22.856
25th nCRT	non-pCR	27.1827	28.04	27.9665	24.2487	28.3215	23.8623	28.4419	26.2836	29.4124	23.9541	27.9221	30.2567	29.3869	23.137
25th nCRT	non-pCR	26.9077	28.7596	28.5753	24.372	28.6689	23.8475	27.9227	25.6741	29.7987	26.4885	27.75	31.0397	29.2918	23.054
25th nCRT	non-pCR	26.7463	28.0949	28.0587	24.4331	28.0799	22.8552	28.0745	25.9174	29.2776	24.7666	27.6889	29.6495	29.3114	23.0343
25th nCRT	non-pCR	26.8096	27.8017	27.6362	22.8418	27.6545	23.0971	27.3893	24.9949	27.3628	25.6375	24.4124	29.0382	28.401	21.9956
25th nCRT	non-pCR	26.4839	28.0368	28.0068	23.8595	28.0766	24.1058	27.9129	25.4527	28.1333	24.8216	27.1557	29.9796	29.2351	22.6408
25th nCRT	non-pCR	25.9658	27.6161	28.0563	23.5894	27.8717	24.0245	26.1921	25.5307	27.3997	26.8383	27.0535	30.0828	29.4032	22.7507
25th nCRT	non-pCR	26.9757	27.8808	27.2716	23.8184	28.0716	23.5618	28.0498	25.5868	28.8134	24.8441	26.912	30.2071	29.3329	22.6369
25th nCRT	non-pCR	26.461	27.7877	27.7865	24.0571	28.09	24.2841	27.788	25.4979	28.0049	25.5494	27.4582	30.1282	29.2731	22.7772
25th nCRT	non-pCR	26.4801	27.8421	27.5898	23.7191	28.5035	24.0829	27.7356	26.1423	28.5512	25.7735	27.8241	30.0645	29.2337	22.886
25th nCRT	non-pCR	27.2546	28.1032	27.6705	23.9723	28.4793	24.0934	28.147	25.369	27.7046	25.9961	26.2202	30.1609	29.1923	22.803
25th nCRT	non-pCR	26.6171	27.874	27.7239	24.0529	27.909	24.272	27.9719	25.9024	28.0515	24.9041	27.0555	29.8995	29.2769	22.7332
25th nCRT	non-pCR	25.9583	27.5796	27.9244	23.9564	27.7004	24.7094	27.6231	25.5973	27.6888	26.5367	27.4417	30.3665	29.5243	22.7808
25th nCRT	non-pCR	26.7538	27.8051	27.6259	23.5716	28.8273	22.8566	27.6353	25.0683	28.8397	23.9918	26.5127	28.5755	28.6624	22.123
25th nCRT	non-pCR	26.8924	28.2082	28.325	24.1245	28.1558	24.3515	27.3145	25.5672	28.4872	24.8315	27.824	30.2495	29.5974	23.0564
25th nCRT	non-pCR	26.1802	28.3022	27.6836	24.1003	28.1165	24.6823	27.7666	25.8585	29.1638	24.8252	27.8716	29.9625	29.3616	22.9034
25th nCRT	non-pCR	27.1798	27.8053	27.7509	23.7982	27.9985	24.0418	27.9099	25.6361	28.0631	25.9645	28.026	30.107	29.281	22.7074
25th nCRT	non-pCR	25.2893	28.6074	28.3561	24.4246	28.8431	22.1522	27.4762	25.8939	28.2367	25.3003	27.6527	30.026	29.2285	22.9531
25th nCRT	non-pCR	27.4333	28.2379	28.2264	23.9755	28.2551	24.4417	28.0923	25.6728	29.3049	24.8481	27.9811	30.2363	29.3954	22.675
25th nCRT	non-pCR	26.5897	27.5415	27.5635	23.6637	27.4248	23.686	27.7736	25.8385	28.0995	25.3834	26.424	29.956	29.5975	22.7055
25th nCRT	non-pCR	27.1956	27.9257	27.299	23.756	28.0133	24.0119	27.3212	25.7	28.2597	26.1742	28.2751	30.0401	29.2199	22.6431
25th nCRT	non-pCR	26.4307	27.5632	27.5681	23.9399	27.3732	23.2399	27.7437	25.9477	27.9282	24.6494	25.8683	29.7667	29.2933	22.708
25th nCRT	non-pCR	27.2455	28.3014	27.7925	23.9739	28.7002	24.0662	28.1392	25.4765	28.6493	24.8218	26.9942	30.1635	29.0354	22.7493
25th nCRT	non-pCR	27.1524	28.0119	27.6946	24.0653	27.9745	23.9052	28.0185	25.5673	28.1766	24.8432	26.0407	30.5705	29.2012	22.6566
25th nCRT	non-pCR	23.9616	27.5548	27.3014	23.7968	28.1902	24.0757	26.6011	25.7813	28.5427	24.7456	26.5827	30.1356	29.2286	22.6077
25th nCRT	non-pCR	26.6643	28.6215	28.0034	24.8694	28.5637	24.6811	28.1479	25.7021	29.3848	25.6439	27.716	30.5964	29.4903	23.371
25th nCRT	non-pCR	27.3801	27.8931	27.613	23.866	27.972	23.6899	27.3808	25.6933	29.0239	24.8784	26.606	30.9794	29.2272	22.7153
25th nCRT	non-pCR	26.6275	28.332	28.1423	23.9002	28.053	23.9659	28.0192	25.6188	28.3065	25.7049	26.7072	30.4271	29.2459	22.905
25th nCRT	non-pCR	25.2177	27.6893	27.8123	23.8572	28.0412	23.9249	26.8452	25.6193	29.2682	24.7552	26.8212	29.979	29.2179	22.9316
25th nCRT	non-pCR	26.1285	27.592	26.8989	23.6569	28.1236	24.87	27.7977	26.2053	28.0666	24.5098	27.6611	29.9168	29.3957	22.966
25th nCRT	non-pCR	26.3746	28.1907	27.7839	23.8156	28.2348	24.0768	27.7009	25.6236	28.6577	24.6691	26.6099	30.2336	29.1304	23.0368
25th nCRT	non-pCR	26.779	28.4837	28.0326	24.2929	28.3963	23.9957	27.9574	26.1514	29.7703	25.2525	26.6556	30.1721	29.4564	22.8079
25th nCRT	non-pCR	26.2272	27.7251	27.6278	24.0293	28.0007	22.3809	26.9951	25.667	29.2215	24.4965	26.5407	29.1119	29.3605	22.6779
25th nCRT	non-pCR	23.9387	26.9411	27.0362	22.4045	27.4813	22.0995	25.8089	24.7537	28.1905	25.6403	26.5023	29.535	29.3625	22.2388
25th nCRT	non-pCR	26.1537	27.9359	27.38	23.5844	28.0412	24.1429	27.7625	25.324	27.839	24.6694	26.366	29.5434	28.8377	22.5261
25th nCRT	non-pCR	27.4402	28.3853	28.159	24.2122	28.2932	23.3417	28.1039	25.6694	29.6363	25.5239	27.3535	30.2927	29.3667	22.8704
25th nCRT	non-pCR	25.6033	27.7024	27.4284	24.2786	28.2085	24.1756	27.3529	25.1002	28.7049	24.8111	26.5924	30.0258	29.1957	22.6194
25th nCRT	non-pCR	27.1153	27.7237	27.6201	23.9729	27.6101	24.1745	26.3057	25.3456	27.7064	25.5417	26.8597	30.3371	29.6729	22.7271
25th nCRT	non-pCR	27.4001	27.7536	27.3928	24.3147	28.1398	22.3661	27.7493	25.6987	28.961	25.82	27.7543	30.2894	29.5833	22.8007
25th nCRT	non-pCR	27.1471	28.1408	27.8496	23.4791	28.5392	24.1518	27.7502	25.6049	27.9972	25.9401	26.6245	30.2703	29.2169	22.7068
25th nCRT	non-pCR	26.2652	28.0096	27.9415	24.0869	28.0558	24.604	28.2986	26.0416	28.0559	26.3617	27.4155	30.0216	29.2546	22.8872
25th nCRT	non-pCR	27.3889	28.4182	27.9403	23.5502	28.2548	23.7535	27.7865	25.4567	27.6739	25.0038	26.4667	29.9643	29.1405	22.6373
25th nCRT	non-pCR	26.8633	27.1327	26.99	23.3964	27.8467	24.1823	27.0613	25.1618	27.9925	24.109	26.3475	29.7733	29.1882	22.2084
25th nCRT	non-pCR	26.9617	27.8495	27.425	23.8278	27.9628	24.7213	27.5666	26.0476	27.4093	24.7936	26.7328	30.2611	29.65	23.0331
25th nCRT	non-pCR	27.8458	28.2273	27.5781	24.14	28.1753	25.3295	28.0937	26.4651	27.2116	26.1254	27.1547	30.4526	29.707	23.3773
25th nCRT	non-pCR	25.5766	27.822	27.7066	23.621	28.033	23.7808	28.0684	25.1499	28	24.809	26.2587	30.2576	28.906	22.3228
25th nCRT	non-pCR	26.4679	27.4244	27.0808	23.6171	28.0525	24.061	27.3088	25.5233	27.9398	24.6538	26.5263	30.1092	29.2398	22.5393
25th nCRT	non-pCR	27.0879	28.0206	27.7704	23.5961	28.1091	24.1178	27.739	25.66	27.9053	24.9179	26.5938	29.9104	28.8775	22.5921
25th nCRT	non-pCR	26.4719	27.9781	27.8874	24.3093	28.352	22.8511	27.8006	25.9617	27.8688	25.756	27.5773	30.1099	29.3068	23.002
25th nCRT	non-pCR	27.044	28.1141	27.9781	24.411	28.0981	24.6571	28.1418	26.1709	27.8987	26.0013	26.8539	30.9313	29.7081	23.2672
25th nCRT	non-pCR	25.0209	26.611	27.6078	22.8986	27.1549	23.7521	26.7846	24.7228	27.9956	24.7103	24.6291	30.0774	29.117	21.8394
25th nCRT	non-pCR	26.5373	28.3964	27.8322	24.2112	28.5848	24.9551	27.5928	25.8347	28.2147	25.8373	28.0266	30.1311	29.7159	23.1446
25th nCRT	non-pCR	25.7951	28.1401	27.9325	24.3422	28.7465	23.9602	27.7955	25.4226	27.7252	25.9385	26.7345	30.0124	29.246	22.6949
25th nCRT	non-pCR	27.351	28.3701	27.6334	23.9237	28.2302	24.8916	28.4926	25.5154	29.6324	25.2017	27.5553	29.9119	29.2798	22.8244
25th nCRT	non-pCR	27.2445	27.72	27.687	23.9463	28.2358	24.0406	27.4582	25.0501	27.4424	24.757	26.5333	30.5231	29.1616	22.4198
25th nCRT	non-pCR	24.6638	26.7942	26.469	22.1123	27.0441	21.9084	27.0068	24.6427	27.7689	25.0073	24.6658	29.3921	28.925	21.7265
25th nCRT	non-pCR	26.9059	27.7741	27.7703	23.7276	27.9667	22.5169	27.8945	25.6542	28.7843	25.3478	27.1605	29.5896	29.2106	22.9146
25th nCRT	non-pCR	27.3646	28.6811	27.9088	23.9881	28.3758	23.7371	27.9114	25.8825	28.409	25.1423	26.9037	30.1727	29.4244	22.8354
25th nCRT	non-pCR	26.6124	27.3789	27.2392	23.8082	27.8979	23.5662	26.5955	25.4388	28.5487	25.7772	26.2988	29.6972	28.9816	22.5873
25th nCRT	non-pCR	26.7179	27.9678	28.0343	24.6207	28.4051	25.7245	28.1826	26.3753	28.1369	26.157	28.7471	30.76	29.8579	23.5559
25th nCRT	non-pCR	27.1888	27.7522	27.6596	23.5513	28.0454	23.6892	27.0211	25.5472	28.6153	25.5817	26.4126	29.9077	29.206	22.6343
25th nCRT	non-pCR	27.3751	28.434	28.0042	24.2541	28.2225	23.8761	28.0633	25.805	29.6288	25.8121	27.5769	30.0917	29.2456	22.7785
25th nCRT	non-pCR	26.6885	28.2441	27.9522	24.5449	28.4664	24.2796	28.1093	25.7654	27.558	25.7713	27.06	30.1151	29.2167	23.1098
25th nCRT	non-pCR	26.6843	27.2013	27.1492	23.5351	27.1851	25.0245	26.7412	25.6855	28.2108	25.9307	26.4593	29.6486	29.6258	22.4175
25th nCRT	non-pCR	27.0051	28.2362	27.4756	23.8606	28.1975	23.6376	27.4906	25.8438	29.2262	25.1076	26.505	30.7912	29.2298	22.8002
25th nCRT	non-pCR	25.9431	27.5673	27.4755	23.783	27.9666	23.3164	27.7434	25.1616	29.0837	24.9266	26.3963	29.6493	29.2161	22.8579
25th nCRT	non-pCR	25.5745	27.8743	27.6131	23.5748	28.254	24.9069	27.8147	25.1805	29.5095	25.1881	26.5778	30.2073	29.2796	22.8206
25th nCRT	non-pCR	26.8103	27.6931	27.5076	23.8002	28.0571	23.8693	27.7848	25.5567	28.5819	24.8859	26.6224	29.9218	29.1716	22.6339
25th nCRT	non-pCR	26.8132	28.0981	27.3129	23.7789	28.2871	24.7313	27.8964	25.7388	28.1714	25.8928	26.7524	30.1834	29.2294	22.9872
25th nCRT	non-pCR	26.6343	27.1195	26.717	22.7415	27.995	22.9273	27.3717	24.8541	28.1555	25.1391	26.1772	29.821	28.1588	21.55
25th nCRT	non-pCR	23.5791	28.2204	27.9622	23.6273	28.1939	23.2553	27.3999	24.7386	28.293	24.0509	26.5545	28.3699	28.529	22.0487
25th nCRT	non-pCR	25.5653	27.9997	27.7182	23.8271	27.9866	24.5434	27.7107	25.7229	28.4791	24.7331	26.4863	29.6019	29.3525	22.7921
25th nCRT	non-pCR	26.4781	27.8842	27.4076	23.9369	28.1502	24.9011	27.7744	25.7888	27.485	25.0653	27.522	30.267	29.3741	23.0107
25th nCRT	non-pCR	27.2598	28.2661	28.0758	24.4737	28.4772	24.0841	28.2839	26.0007	30.0146	25.951	27.0237	30.2204	29.2594	22.9956
25th nCRT	non-pCR	25.9484	27.0666	26.9756	22.8309	28.3223	22.7308	25.7111	25.2496	28.1238	24.8713	26.1724	30.0702	28.4496	22.1205
25th nCRT	non-pCR	26.2826	28.3203	27.6661	24.1951	28.2486	23.4301	27.7677	26.1171	29.5786	24.1834	27.2213	29.9664	29.4157	22.8582
25th nCRT	non-pCR	25.6848	27.9377	27.5141	23.9414	28.3552	23.3435	27.9496	25.4798	29.0144	24.7148	26.4066	30.1073	29.1909	22.7263
25th nCRT	non-pCR	27.2433	28.1278	28.0022	23.8933	28.0373	23.9228	28.1511	25.8078	27.9895	24.7891	27.1302	30.3466	29.3695	22.7476
25th nCRT	non-pCR	26.4294	28.1294	27.864	23.747	28.1268	22.3775	28.0553	25.55	27.5653	24.8625	27.4979	29.9609	29.257	22.7275
25th nCRT	non-pCR	27.2543	28.3446	28.0618	24.0828	28.103	24.0256	27.8375	25.7044	29.7015	26.118	27.33	30.5501	29.2872	22.747
25th nCRT	non-pCR	26.1308	27.6468	27.3894	23.9962	27.9253	24.0788	27.7391	25.6797	28.6867	24.7826	27.0623	29.942	29.2131	22.7344
25th nCRT	non-pCR	25.893	27.8312	27.5599	23.9948	27.9915	22.1935	28.1265	25.685	28.1048	26.2242	27.5713	30.3298	29.6064	23.0134
25th nCRT	non-pCR	25.7273	27.5158	27.4884	23.6009	28.0212	24.3365	27.5462	25.31	27.9319	26.277	27.4058	30.3546	29.2006	22.5085
25th nCRT	non-pCR	26.8364	28.078	27.5182	24.2147	28.4461	24.5331	27.9673	25.8887	28.8306	24.8149	27.6528	30.2222	29.1803	22.7987
25th nCRT	non-pCR	26.9251	27.3769	27.2346	24.4462	28.379	24.2779	27.759	25.8975	28.2528	24.648	27.4579	29.685	29.2085	23.121
25th nCRT	non-pCR	26.9048	28.0792	28.1792	23.9654	27.8134	23.1676	27.807	25.6362	29.3925	24.8876	27.1767	29.6813	29.3694	22.7266
25th nCRT	non-pCR	26.7544	27.9564	27.9484	23.9233	27.8661	23.3504	27.2637	25.6531	28.3089	24.7644	26.6807	29.5069	29.2598	22.6856
25th nCRT	non-pCR	26.9353	27.8576	27.6795	23.8006	28.0147	23.8015	27.7876	25.5187	26.9738	24.8408	27.221	30.1525	29.3068	22.5722
25th nCRT	non-pCR	28.2397	28.1661	27.5824	24.5182	28.5144	25.3869	27.7528	26.3614	27.2442	24.8573	28.8637	30.6074	30.0369	23.9062
25th nCRT	non-pCR	27.0051	28.49	28.3556	23.8641	28.4382	24.5686	28.157	25.3884	28.7827	25.6863	26.6432	30.4104	29.0423	22.5943
25th nCRT	non-pCR	22.5356	27.6772	27.5705	23.9308	28.4083	23.7801	27.4813	25.2938	27.9361	24.968	26.7537	30.2652	29.6291	22.7763
25th nCRT	non-pCR	26.4433	27.924	28.2119	24.4816	28.3506	24.6094	28.1037	25.9661	28.1318	26.74	28.1407	30.5793	29.6459	23.6143
25th nCRT	pCR	26.5518	27.7576	27.5001	23.4197	28.0638	22.5623	27.6021	25.5189	28.8295	24.7318	26.193	29.1451	28.3422	22.3053
25th nCRT	pCR	27.6558	28.7068	28.2029	24.8855	28.7458	24.7521	28.4457	26.2236	29.3536	25.8032	27.6065	30.7247	29.6948	23.4846
25th nCRT	pCR	26.5325	27.8616	28.1847	24.0306	28.1287	24.5677	28.1771	25.7434	27.3597	24.8096	26.8587	30.631	29.6126	22.8375
25th nCRT	pCR	26.3414	28.2217	27.6207	23.8141	28.313	23.6676	27.8322	25.8282	28.2281	24.7699	26.6714	29.8825	29.2495	22.8172
25th nCRT	pCR	26.543	28.3451	27.7848	23.5592	28.5703	23.903	28.0198	25.9376	28.004	24.8683	26.4765	30.18	29.2496	23.037
25th nCRT	pCR	26.5454	26.921	26.7295	23.431	27.7253	23.5419	27.3668	25.2584	28.1819	25.0744	25.6106	29.626	28.6001	22.0229
25th nCRT	pCR	27.2605	28.5199	28.2489	23.6619	28.1124	24.1439	27.5158	25.4938	27.6335	25.7469	26.4109	29.8738	29.2214	22.317
25th nCRT	pCR	27.1563	28.7585	28.5677	24.5476	28.6882	24.456	28.0937	25.8581	27.876	25.5267	28.0516	30.5334	29.2134	23.1705
25th nCRT	pCR	27.219	27.979	27.6766	23.8076	28.1666	24.7137	27.8137	25.4773	27.8639	25.4769	27.0691	30.4609	29.221	22.9243
25th nCRT	pCR	26.8079	28.3161	28.1921	24.0287	28.0951	24.1807	28.0302	25.6301	29.5414	25.0039	27.6851	30.3546	29.3129	22.7336
25th nCRT	pCR	27.1719	28.4027	28.2458	24.0185	28.0195	24.1142	27.861	25.8374	29.7045	25.3777	26.6487	30.2319	29.2368	22.7051
25th nCRT	pCR	26.6378	27.2036	27.384	23.7514	27.5987	24.2323	27.3013	25.7741	27.9033	23.7099	27.3907	29.997	29.4253	22.7561
25th nCRT	pCR	26.9008	27.6684	27.1513	23.9491	28.0186	24.1479	28.0303	25.732	28.3815	24.9106	26.7617	30.0134	29.3373	22.6975
25th nCRT	pCR	27.2277	27.9083	27.6222	23.9431	28.0516	24.3232	27.7673	25.6678	27.9746	24.7985	27.1009	30.1931	29.256	22.8137
25th nCRT	pCR	27.2424	27.9408	27.8997	23.7817	27.7982	22.091	28.1164	25.702	27.8243	24.9396	26.6434	30.2708	29.2276	22.7075
25th nCRT	pCR	25.782	27.7145	27.4649	24.205	28.0762	24.1515	27.7809	25.7093	28.7243	24.9154	25.9152	29.8425	29.2236	22.4655
25th nCRT	pCR	26.1766	28.0072	28.0847	24.1749	28.3524	25.4983	27.8126	26.1435	27.9342	25.9268	26.1968	30.4826	29.7163	23.1793
25th nCRT	pCR	26.4736	27.7939	27.7135	24.3142	27.9758	24.0032	27.3958	25.5592	28.6539	24.7573	27.7079	30.0377	29.2118	22.7026
25th nCRT	pCR	27.6462	28.2184	27.7789	24.1367	28.0736	25.0664	27.7891	26.1763	27.4432	24.6116	27.4522	30.4855	29.5453	23.0741
25th nCRT	pCR	26.6117	28.2182	27.9137	24.2439	28.4704	24.7196	28.0655	25.7884	29.7222	25.592	27.9132	30.4101	29.243	22.9059
25th nCRT	pCR	26.5507	27.6723	27.7121	24.0079	27.788	24.515	28.1873	25.3685	28.2248	24.7248	26.5453	30.1742	29.2638	22.4075
25th nCRT	pCR	26.6236	28.1611	28.0794	24.4489	28.2207	24.874	27.54	26.1406	28.4466	24.6618	27.9581	30.209	29.6731	23.1462
25th nCRT	pCR	26.3656	28.2755	27.9983	23.9584	28.0582	24.2112	28.11	25.7789	28.3489	25.3945	27.3185	30.5132	29.2372	22.6813
25th nCRT	pCR	27.0757	28.3971	28.0011	24.6952	28.5055	25.788	28.2836	26.1286	28.5448	25.2707	28.1182	30.7328	29.7099	23.4678
25th nCRT	pCR	27.6137	28.8451	28.4887	25.0915	29.0448	24.8716	28.3624	26.4204	29.4744	26.5586	28.6308	31.44	29.9749	23.8028
25th nCRT	pCR	27.6462	28.7748	28.3469	24.6087	28.5306	25.4992	28.0598	26.4933	29.5631	25.9273	27.6996	31.2636	29.4741	23.4341
25th nCRT	pCR	26.698	27.8091	27.4109	23.7891	28.0551	24.7211	27.5317	25.7034	28.5581	24.7281	26.556	30.2526	29.1873	22.4974
25th nCRT	pCR	26.4578	27.3767	27.5132	23.7621	27.6792	23.6723	27.1364	25.5538	27.8782	25.9767	26.6293	29.6158	29.323	22.8819
25th nCRT	pCR	26.3855	28.0918	27.669	24.1254	28.0937	23.7976	27.9407	25.6633	28.5988	24.7766	27.2606	30.0004	29.2381	23.3168
25th nCRT	pCR	26.8876	28.2983	27.8325	24.2622	28.5546	24.1784	28.0267	25.4768	28.3175	25.0944	27.3815	30.3288	29.1753	23.0745
25th nCRT	pCR	26.9622	28.5936	28.2678	24.2982	28.397	25.4328	27.859	26.0672	28.1414	26.2015	28.2686	31.0906	29.7795	23.442
25th nCRT	pCR	26.6182	27.694	27.5884	23.9481	27.8367	23.9074	27.0493	25.4976	28.1981	24.8146	26.533	29.8179	29.2682	22.7352
25th nCRT	pCR	27.2495	28.7868	27.8896	24.443	28.3861	25.3031	28.4262	26.4294	28.2418	26.5101	27.7792	30.8066	29.6951	23.5822
25th nCRT	pCR	27.2172	28.3278	27.6016	23.6895	28.1914	24.2791	28.1739	25.5418	27.8283	25.8596	26.3932	30.206	29.2423	22.7077
25th nCRT	pCR	26.7787	28.1828	28.0799	24.1328	28.0752	24.0549	27.8103	26.0191	27.4023	25.0592	26.2498	29.8849	29.2283	22.6125
25th nCRT	pCR	27.2384	27.9018	27.9368	24.7626	28.7349	25.3987	27.7777	25.5782	28.34	26.3229	28.1337	30.7121	29.7817	23.3702
25th nCRT	pCR	26.7015	27.6037	27.2282	23.7361	28.1305	24.1232	27.7756	25.3359	28.4439	24.7799	26.4086	30.2317	29.015	22.8707
25th nCRT	pCR	27.9996	28.1025	27.7599	24.195	28.3445	24.7502	28.0555	25.8106	28.1787	25.6607	28.1252	30.9616	29.6798	23.3571
