# Supplementary material for: Serum metabolic traits reveal therapeutic toxicities and responses of neoadjuvant chemoradiotherapy in patients with rectal cancer
Source: Nat Commun. 2022 Dec 17;13:7802. doi: 10.1038/s41467-022-35511-y (PMC9759530; doi:10.1038/s41467-022-35511-y)
Supplement: Supplementary file 3 — Supplementary Data 1-7 [file 41467_2022_35511_MOESM3_ESM.zip › Supplementary Data 7.xlsx]

## Sheet: Description
Sheet	Description
Figure 1	Pathway enrichment analysis using significantly changed metabolites associated with nCRT.
Figure 2	Pathway enrichment analysis using metabolites associated with diarrhea in baseline.
Figure 3	Pathway enrichment analyses of hematologic toxicity associated metabolites.
Figure 5	Pathway enrichment analysis of metabolites related to both nCRT dosage and pCR status.

## Sheet: Figure 1
Pathway Name	Metabolites in Pathway	Hits	P value	Pathway Impact
Valine, leucine and isoleucine biosynthesis	8	3	0.024092	0.5
Arginine biosynthesis	14	4	0.025008	0.375
Glycine, serine and threonine metabolism	33	6	0.05375	0.15384
Aminoacyl-tRNA biosynthesis	48	7	0.10399	0.24136
Nicotinate and nicotinamide metabolism	15	3	0.12695	0.2381
Histidine metabolism	16	3	0.14706	0.33334
Vitamin B6 metabolism	9	2	0.17264	0.08333
Primary bile acid biosynthesis	46	6	0.18707	0.08164
Phenylalanine metabolism	10	2	0.20441	0
beta-Alanine metabolism	21	3	0.25915	0.04762
D-Arginine and D-ornithine metabolism	4	1	0.29782	0
Phenylalanine, tyrosine and tryptophan biosynthesis	4	1	0.29782	0.25
Riboflavin metabolism	4	1	0.29782	0.4
Propanoate metabolism	23	3	0.30697	0.07692
Synthesis and degradation of ketone bodies	5	1	0.35732	0.14286
Butanoate metabolism	15	2	0.36616	0.13334
Arginine and proline metabolism	38	4	0.40241	0.175
D-Glutamine and D-glutamate metabolism	6	1	0.41181	0
Glutathione metabolism	28	3	0.4264	0.10811
Tryptophan metabolism	41	4	0.46141	0.20512

## Sheet: Figure 2
Pathway Name	Metabolites in Pathway	Hits	P value	Pathway Impact
Glyoxylate and dicarboxylate metabolism	32	2	0.023961	0.11538
Phenylalanine, tyrosine and tryptophan biosynthesis	4	1	0.030639	0.5
Aminoacyl-tRNA biosynthesis	48	2	0.050866	0.10345
Phenylalanine metabolism	10	1	0.074988	0.33333
Nicotinate and nicotinamide metabolism	15	1	0.11052	0.04762
Citrate cycle (TCA cycle)	20	1	0.14479	0.03448
Sphingolipid metabolism	21	1	0.1515	0.03125
Alanine, aspartate and glutamate metabolism	28	1	0.19711	0.03125
Cysteine and methionine metabolism	33	1	0.22831	0.06061
Glycine, serine and threonine metabolism	33	1	0.22831	0.15385
Biosynthesis of unsaturated fatty acids	36	1	0.24649	0
Arginine and proline metabolism	38	1	0.25839	0.025

## Sheet: Figure 3
Cell Counts	Pathway Name	Metabolites in Pathway	Hits	P value	Pathway Impact
WBC	Citrate cycle (TCA cycle)	20	2	0.045787	0.10345
WBC	Glyoxylate and dicarboxylate metabolism	32	2	0.10527	0.03846
WBC	Ascorbate and aldarate metabolism	8	1	0.13143	0.2
WBC	Valine, leucine and isoleucine biosynthesis	8	1	0.13143	0.25
WBC	Vitamin B6 metabolism	9	1	0.14664	0.08333
WBC	Aminoacyl-tRNA biosynthesis	48	2	0.20263	0.06896
WBC	Alanine, aspartate and glutamate metabolism	28	1	0.39129	0.03125
WBC	Steroid hormone biosynthesis	85	2	0.44153	0.06061
WBC	Glycine, serine and threonine metabolism	33	1	0.44347	0.02564
WBC	Amino sugar and nucleotide sugar metabolism	37	1	0.48208	0.05128
WBC	Pyrimidine metabolism	39	1	0.50041	0.0339
WBC	Tryptophan metabolism	41	1	0.51811	0.10256
WBC	Tyrosine metabolism	42	1	0.52673	0
WBC	Primary bile acid biosynthesis	46	1	0.55976	0
WBC	Fatty acid biosynthesis	47	1	0.56766	0.01449
WBC	Purine metabolism	65	1	0.68861	0.02326
NEUT	Citrate cycle (TCA cycle)	20	3	0.0054236	0.17242
NEUT	Steroid hormone biosynthesis	85	4	0.070154	0.09091
NEUT	Alanine, aspartate and glutamate metabolism	28	2	0.094694	0.03125
NEUT	Glyoxylate and dicarboxylate metabolism	32	2	0.11874	0.03846
NEUT	Ascorbate and aldarate metabolism	8	1	0.14053	0.2
NEUT	Valine, leucine and isoleucine biosynthesis	8	1	0.14053	0.25
NEUT	Vitamin B6 metabolism	9	1	0.1567	0.08333
NEUT	Butanoate metabolism	15	1	0.24769	0
NEUT	Propanoate metabolism	23	1	0.35438	0.03846
NEUT	Glycine, serine and threonine metabolism	33	1	0.46733	0.02564
NEUT	Amino sugar and nucleotide sugar metabolism	37	1	0.50695	0.05128
NEUT	Pyrimidine metabolism	39	1	0.52567	0.0339
NEUT	Valine, leucine and isoleucine degradation	40	1	0.53478	0.01887
NEUT	Tryptophan metabolism	41	1	0.54371	0
NEUT	Tyrosine metabolism	42	1	0.55248	0
NEUT	Fatty acid biosynthesis	47	1	0.59394	0.01449
NEUT	Aminoacyl-tRNA biosynthesis	48	1	0.60178	0.03448
NEUT	Purine metabolism	65	1	0.71463	0.02326
BPC	Amino sugar and nucleotide sugar metabolism	37	5	0.00054255	0.15384
BPC	Galactose metabolism	27	3	0.013994	0.0625
BPC	Fructose and mannose metabolism	20	2	0.055453	0.04762
BPC	Porphyrin and chlorophyll metabolism	30	2	0.1128	0.07692
BPC	Biotin metabolism	10	1	0.17801	0
BPC	Aminoacyl-tRNA biosynthesis	48	2	0.23733	0.06896
BPC	Histidine metabolism	16	1	0.26966	0.2
BPC	beta-Alanine metabolism	21	1	0.33843	0
BPC	Lysine degradation	25	1	0.38889	0.05
BPC	Glycolysis / Gluconeogenesis	26	1	0.40091	0.05714
BPC	Alanine, aspartate and glutamate metabolism	28	1	0.42427	0.03125
BPC	Glycine, serine and threonine metabolism	33	1	0.47889	0.02564
BPC	Cysteine and methionine metabolism	33	1	0.47889	0.0303
BPC	Pyrimidine metabolism	39	1	0.53784	0.0339
BPC	Tryptophan metabolism	41	1	0.55601	0.07692
BPC	Purine metabolism	65	1	0.72683	0
BPC	Steroid hormone biosynthesis	85	1	0.81886	0.0101
Hb	Aminoacyl-tRNA biosynthesis	48	5	0.015766	0.1724
Hb	Valine, leucine and isoleucine biosynthesis	8	2	0.024278	0.25
Hb	Histidine metabolism	16	2	0.088649	0.26667
Hb	Arginine and proline metabolism	38	3	0.11571	0.1
Hb	D-Arginine and D-ornithine metabolism	4	1	0.12069	0
Hb	Linoleic acid metabolism	5	1	0.14856	0.75
Hb	Alanine, aspartate and glutamate metabolism	28	2	0.22087	0.0625
Hb	Vitamin B6 metabolism	9	1	0.25164	0.08333
Hb	Valine, leucine and isoleucine degradation	40	2	0.36316	0.03774
Hb	Tryptophan metabolism	41	2	0.37475	0.1282
Hb	Primary bile acid biosynthesis	46	2	0.4314	0.02041
Hb	Starch and sucrose metabolism	18	1	0.44092	0.04
Hb	beta-Alanine metabolism	21	1	0.4929	0
Hb	Sphingolipid metabolism	21	1	0.4929	0.09375
Hb	Lysine degradation	25	1	0.55491	0.05
Hb	Glutathione metabolism	28	1	0.59647	0.05405
Hb	Cysteine and methionine metabolism	33	1	0.65746	0.0303
Hb	Biosynthesis of unsaturated fatty acids	36	1	0.68961	0
Hb	Pyrimidine metabolism	39	1	0.7188	0.0339
Hb	Steroid hormone biosynthesis	85	2	0.7625	0.06061
Hb	Purine metabolism	65	1	0.88153	0.02326

## Sheet: Figure 5
Pathway Name	Metabolites in Pathway	Hits	P value	Pathway Impact
Aminoacyl-tRNA biosynthesis	48	5	0.00010796	0.1724
Valine, leucine and isoleucine biosynthesis	8	2	0.0030512	0.5
Alanine, aspartate and glutamate metabolism	28	2	0.036209	0.1875
Cysteine and methionine metabolism	33	2	0.048981	0.0606
Synthesis and degradation of ketone bodies	5	1	0.053717	0.14286
Nitrogen metabolism	6	1	0.064129	0
D-Glutamine and D-glutamate metabolism	6	1	0.064129	0.25
Arginine biosynthesis	14	1	0.14363	0.0625
Butanoate metabolism	15	1	0.15311	0.06667
Histidine metabolism	16	1	0.16249	0.2
beta-Alanine metabolism	21	1	0.20793	0
Propanoate metabolism	23	1	0.22545	0.03846
Glyoxylate and dicarboxylate metabolism	32	1	0.29988	0
Glycine, serine and threonine metabolism	33	1	0.30772	0.02564
Pyrimidine metabolism	39	1	0.35306	0.01695
Drug metabolism - other enzymes	39	1	0.35306	0.04762
Valine, leucine and isoleucine degradation	40	1	0.36034	0.01887
Purine metabolism	65	1	0.51913	0.01163
