# Supplementary material for: Serum metabolic traits reveal therapeutic toxicities and responses of neoadjuvant chemoradiotherapy in patients with rectal cancer
Source: Nat Commun. 2022 Dec 17;13:7802. doi: 10.1038/s41467-022-35511-y (PMC9759530; doi:10.1038/s41467-022-35511-y)
Supplement: Supplementary file 3 — Supplementary Data 1-7 [file 41467_2022_35511_MOESM3_ESM.zip › Supplementary Data 1.xlsx]

## Sheet: Data 1
Peak name	Compound name	Formula	KEGG ID	LC type	MSI level	Polarity	Identification methods	Adduct	mz_detected	mass_error(ppm)	RT_detected	RT_error(s)	MS2_match_score	A105a	A105b	A105c	A105d	A105e	A120a	A120b	A120c	A120d	A019a	A019b	A019c	A019d	A020a	A020b	A020c	A020d	A020e	A044a	A044b	A044c	A044d	A044e	A050a	A050b	A050c	A050d	A052a	A052b	A052c	A052d	A052e	A055a	A055b	A055c	A055d
M87T124	Pyruvate	C3H4O3	C00022	HILIC	level1	Negative	MS1+RT+MS2 matches	[M-H]-	87.0087	0	123.5	8.2	1	29.6866	30.0554	30.5858	31.7844	31.1726	31.6657	31.2058	30.9621	30.6277	31.0133	31.1081	30.9086	30.2737	29.7938	31.6655	32.36	31.9224	32.4352	31.2789	31.7475	30.2183	31.5487	32.0928	29.192	30.4599	31.5967	30.5165	30.5275	31.6547	29.7411	31.2534	28.8595	30.5133	32.3357	31.7535	29.7113
M146T405	Glutamate	C5H9NO4	C00025	HILIC	level1	Negative	MS1+RT+MS2 matches	[M-H]-	146.046	0	405.5	2.1	0.9998	24.9005	24.9705	24.7544	25.2479	24.8016	23.2409	24.5433	24.7516	24.41	25.4659	26.1586	25.3431	26.7822	25.0353	25.539	26.0447	25.3834	24.7295	25.525	25.9057	24.8629	24.7456	26.0713	24.8745	24.0304	24.6757	24.9016	24.8152	25.549	25.949	24.8432	25.0597	25.6764	25.6428	25.5954	25.3613
M145T377	alpha-ketoglutarate	C5H6O5	C00026	HILIC	level1	Negative	MS1+RT+MS2 matches	[M-H]-	145.014	0.7	377.5	1.8	0.996	22.3411	22.2074	22.3067	23.2076	21.7299	22.7809	22.1721	22.4696	22.5572	22.6344	22.9306	23.3499	23.6381	23.1297	23.0432	23.5765	23.1325	23.1433	23.0695	23.7311	23.2076	22.7119	23.2988	22.7009	22.122	22.2048	22.8721	21.9595	22.7438	23.0626	22.7374	22.9273	22.9614	22.4871	22.8372	22.5829
M104T382	Serine	C3H7NO3	C00065	HILIC	level1	Negative	MS1+RT+MS2 matches	[M-H]-	104.035	0	382.2	4.1	1	25.9043	26.0734	25.7616	26.1589	25.7091	25.4909	25.7288	25.5578	25.4569	25.6746	25.98	25.5168	25.9167	26.0923	26.2919	26.1972	25.8385	25.7255	25.9879	26.4625	26.2232	25.7813	26.1205	26.0995	26.6271	25.7167	25.997	25.6054	25.883	26.1221	25.5673	25.563	26.0455	26.2953	25.7549	25.975
M148T292	Methionine	C5H11NO2S	C00073	HILIC	level1	Negative	MS1+RT+MS2 matches	[M-H]-	148.044	0.7	291.7	2.1	0.9992	24.0433	24.215	24.1555	24.1111	23.7943	23.8563	24.063	23.7934	23.8872	24.1274	24.2698	24.2646	24.4518	24.0121	23.8976	23.9419	23.6637	24.0162	24.1823	24.9922	25.1966	23.7968	23.9653	23.9694	25.0956	23.5382	23.9812	23.8843	24.1606	24.5528	24.0653	24.3779	24.059	24.6075	23.8547	23.9916
M203T269	Tryptophan	C11H12N2O2	C00078	HILIC	level1	Negative	MS1+RT+MS2 matches	[M-H]-	203.083	0	268.6	0.4	0.9992	28.5618	28.2434	28.3737	28.1298	28.246	28.3285	28.2323	28.0955	27.9722	28.5017	28.762	28.5981	28.5832	28.2754	28.0754	28.4131	27.7701	28.3469	28.5824	29.0769	28.9578	26.8672	27.6855	27.7898	27.8325	27.8279	27.9383	28.3154	28.6924	28.6402	28.0853	28.6276	28.4452	28.7559	28.0866	28.0092
M164T266	Phenylalanine	C9H11NO2	C00079	HILIC	level1	Negative	MS1+RT+MS2 matches	[M-H]-	164.072	0.6	266	1.6	0.9985	28.0185	28.3559	27.8947	28.0301	27.8092	27.6664	28.0592	28.2075	28.0548	28.0519	28.7251	28.6531	28.6752	28.298	27.9975	28.2882	27.4248	27.8406	28.1089	28.8048	29.0055	28.1902	27.4816	28.0067	28.4624	27.9613	28.0062	27.9045	28.3492	28.4653	27.9745	28.369	27.9972	28.4909	27.747	27.935
M180T309	Tyrosine	C9H11NO3	C00082	HILIC	level1	Negative	MS1+RT+MS2 matches	[M-H]-	180.066	0.6	309	1.1	0.9999	28.0619	27.9759	28.8818	26.5979	28.2318	28.8442	28.7788	28.5289	27.8586	30.1622	30.0105	29.6206	28.7922	28.0514	27.0515	27.8495	28.0995	28.6356	29.6741	27.688	30.1268	28.5427	26.8517	28.157	29.0489	28.805	27.9525	29.564	29.3605	28.522	28.1766	29.3738	28.2136	29.6182	27.8943	28.0999
M341T373	Sucrose	C12H22O11	C00089	HILIC	level1	Negative	MS1+RT+MS2 matches	[M-H]-	341.109	0	373.2	3.4	0.9913	19.2582	20.2575	19.9564	18.5607	18.9782	20.0028	20.2703	20.1613	20.049	20.0302	20.0985	19.8175	20.2219	19.469	20.0175	19.577	19.1297	19.4969	18.9103	19.6025	20.4134	19.1809	19.9326	19.2106	18.5605	18.5379	19.563	19.2118	19.0009	18.575	19.091	19.5845	20.2144	19.0275	17.6899	20.0768
M111T70	Uracil	C4H4N2O2	C00106	HILIC	level1	Negative	MS1+RT+MS2 matches	[M-H]-	111.02	0	70	9.6	1	23.888	24.3515	24.1444	24.2076	24.1829	23.2921	23.8003	24.2701	24.0377	23.7089	25.0381	24.3249	24.9481	23.6414	24.796	24.141	24.1414	23.4263	24.2406	24.8276	24.473	23.9203	24.1314	23.742	24.6251	24.2174	24.1245	23.3051	23.8804	23.9158	24.1399	23.4847	24.1949	24.8055	24.3715	24.3494
M101T84	2-Ketobutyric acid	C4H6O3	C00109	HILIC	level1	Negative	MS1+RT+MS2 matches	[M-H]-	101.024	0	83.7	1.2	0.9995	25.7929	27.0168	26.8318	27.802	27.365	26.6461	26.6926	27.1586	25.5068	27.7632	26.984	27.9549	26.8503	28.0627	28.1187	27.727	28.1136	28.0571	27.7337	27.7803	27.2178	27.0165	26.8266	24.3288	27.7291	27.1346	25.8063	26.2946	27.3146	27.0582	27.2426	24.7615	28.0835	28.3304	28.5121	25.6761
M130T273	Leucine	C6H13NO2	C00123	HILIC	level1	Negative	MS1+RT+MS2 matches	[M-H]-	130.087	0.8	272.8	1.3	1	28.1855	28.5372	28.0735	27.6493	27.9319	27.835	28.0482	28.0925	27.957	28.0028	28.5974	28.288	28.2793	28.6965	28.1908	28.0623	27.5415	27.7632	28.2204	28.5757	28.864	27.5548	27.7133	27.8777	28.5542	27.794	27.8016	27.9724	28.4375	28.6304	28.0119	28.6269	28.0853	28.4552	27.8508	28.0483
M154T398	Histidine	C6H9N3O2	C00135	HILIC	level1	Negative	MS1+RT+MS2 matches	[M-H]-	154.062	0	397.5	16.7	0.9999	27.1269	27.4188	26.2062	27.2507	27.2399	27.2147	27.003	26.5241	25.9814	26.971	27.1052	26.5893	26.2219	26.2986	27.0194	27.4862	26.5897	27.4885	27.0905	28.4434	27.0754	23.9616	26.4387	27.5314	27.2012	27.0391	27.419	27.1732	27.6635	27.8647	27.1524	27.2877	26.8611	27.1893	26.433	27.2675
M179T398	Inositol	C6H12O6	C00137	HILIC	level1	Negative	MS1+RT+MS2 matches	[M-H]-	179.056	0	397.8	1.1	0.9989	25.187	25.7093	24.8503	24.7226	24.7645	24.4479	25.2909	24.931	24.933	24.7203	25.2125	25.4558	25.1974	25.0511	24.7091	24.9584	24.7681	24.7778	24.5662	24.726	25.5773	24.2858	24.8059	24.6844	25.2686	24.8997	25.1386	24.7255	24.8295	24.9822	24.4573	24.6686	24.6691	25.8864	24.5321	24.447
M115T59	Alpha-ketoisovaleric acid	C5H8O3	C00141	HILIC	level1	Negative	MS1+RT+MS2 matches	[M-H]-	115.04	0	59.3	8.9	0.9706	30.8752	31.1017	30.4333	30.7541	30.9295	31.1051	31.0682	31.0224	30.7965	30.7719	31.3078	31.096	30.5926	31.2731	31.1429	30.9445	30.5911	31.6699	31.1645	31.5	31.0115	30.7389	30.8191	30.4578	30.9641	31.0098	30.7001	31.2273	31.0872	31.411	31.0881	30.4949	31.1493	31.4804	31.1208	30.7982
M113T383	Asparagine	C4H8N2O3	C00152	HILIC	level1	Negative	MS1+RT+MS2 matches	[M-H2O-H]-	113.036	0.9	382.9	0.7	0.9689	22.84	23.1351	22.7102	23.0877	22.7647	22.6945	22.763	22.8515	22.645	22.8125	22.8574	22.8089	23.0479	22.9341	23.1483	23.2465	22.7055	22.7696	22.8057	23.8534	23.3299	22.6077	22.9038	23.1723	23.7479	22.7184	23.1858	22.6136	22.7582	23.3048	22.6566	22.6237	22.8479	23.2605	22.747	22.8176
M193T396	Glucuronate	C6H10O7	C00191	HILIC	level1	Negative	MS1+RT+MS2 matches	[M-H]-	193.035	0	396	2.1	0.9975	24.6609	24.2598	23.9417	24.0249	24.3871	23.7115	23.7372	24.339	24.2352	24.1461	24.5387	24.6171	24.9641	24.6561	24.8472	24.3868	24.3606	24.2793	24.6134	24.3417	25.1735	24.8625	24.2085	24.6822	24.6821	24.3465	24.4499	24.2089	24.0351	24.5181	24.0008	24.5255	23.9649	23.9299	24.0862	24.0065
M105T312	Glyceric acid	C3H6O4	C00258	HILIC	level1	Negative	MS1+RT+MS2 matches	[M-H]-	105.019	0	311.6	2.7	0.9999	24.6524	25.125	24.9446	25.4036	24.6383	24.6375	24.8616	24.6709	24.325	24.9497	25.7961	25.5673	26.1016	24.9158	25.0531	25.8073	18.8299	24.9412	25.1166	25.7296	25.6312	25.3779	25.4634	25.7111	25.1872	25.0872	25.3109	25.2069	24.5214	25.7396	24.7856	26.5555	24.7175	25.3885	24.7552	24.9759
M135T168	Hypoxanthine	C5H4N4O	C00262	HILIC	level1	Negative	MS1+RT+MS2 matches	[M-H]-	135.031	0.7	167.7	4.5	0.9989	28.9427	29.1039	28.5862	29.0961	28.1797	27.8281	28.6703	28.7254	28.558	27.0996	28.899	28.949	30.3969	28.9236	28.8481	29.3874	28.7113	28.3557	28.1853	29.2217	28.7488	28.7775	29.0755	28.9164	28.7831	28.6019	28.9712	28.1498	27.8174	28.9377	28.6996	29.7426	28.5608	29.0911	28.6754	28.7496
M118T360	Homoserine	C4H9NO3	C00263	HILIC	level1	Negative	MS1+RT+MS2 matches	[M-H]-	118.051	0.8	359.6	8.4	0.9592	26.1246	26.7209	25.6465	26.8197	25.9537	25.5838	25.6697	26.138	25.5159	26.1083	25.8531	25.6751	26.6563	26.1921	26.7014	26.9787	25.5787	25.7301	26.6633	27.8035	27.1719	25.4556	26.3656	27.0447	27.1147	26.2123	26.8777	26.0523	26.4221	27.2974	25.718	26.3805	26.2504	26.3725	26.1705	26.5462
M308T383	N-Acetylneuraminic acid	C11H19NO9	C00270	HILIC	level1	Negative	MS1+RT+MS2 matches	[M-H]-	308.099	0.3	383.4	2.1	0.9861	20.3862	19.9051	20.3914	20.6394	20.2127	20.0751	19.8303	20.7069	20.7828	19.0416	19.3018	19.9433	20.7018	20.1988	21.8033	20.1493	20.271	19.792	20.6531	20.8324	20.3896	20.4052	20.6075	20.2558	20.3112	20.445	20.3834	20.0166	20.9259	21.5155	19.913	20.2306	19.8199	20.4734	19.6998	19.5725
M267T223_1	Inosine	C10H12N4O5	C00294	HILIC	level1	Negative	MS1+RT+MS2 matches	[M-H]-	267.074	0	222.5	0.5	1	25.5421	25.9991	26.6108	25.8739	25.6139	24.4893	25.8725	26.3223	25.5089	24.268	25.5906	26.2392	26.9227	26.2917	26.8363	26.1419	25.8489	25.4917	25.9938	26.1375	25.7957	26.4262	27.1372	26.0759	25.922	24.7247	24.8384	24.8724	24.7851	25.2318	25.3501	25.9342	26.2461	26.5116	25.4989	26.1781
M174T398	Citrulline	C6H13N3O3	C00327	HILIC	level1	Negative	MS1+RT+MS2 matches	[M-H]-	174.088	0	397.6	0.6	1	24.7815	24.8302	23.2562	24.075	24.5255	24.286	24.1626	24.0934	23.2389	24.101	24.0953	23.2209	24.1696	23.8432	23.6649	23.2024	22.6779	23.8692	24.8474	25.0664	23.2896	23.6179	24.5875	24.9696	24.934	23.4231	24.0668	24.2057	24.0357	24.0827	23.769	24.4367	24.0456	23.5499	22.4038	23.6615
M167T336	Uric acid	C5H4N4O3	C00366	HILIC	level1	Negative	MS1+RT+MS2 matches	[M-H]-	167.021	0	335.7	4.7	0.9994	25.2803	25.1236	25.4762	24.6108	25.5117	24.9043	24.9417	24.9872	24.7726	25.1785	25.3437	24.828	21.2107	22.1045	24.7211	21.2532	24.8657	24.6722	24.7996	25.2981	24.7592	23.3632	24.6424	24.7834	24.8242	25.3548	25.2397	25.1405	24.8223	25.3701	25.0237	25.7339	25.3495	25.1774	24.7112	24.7669
M151T221	Xanthine	C5H4N4O2	C00385	HILIC	level1	Negative	MS1+RT+MS2 matches	[M-H]-	151.026	0.7	220.8	6.6	0.9998	25.0536	25.3817	25.347	25.2125	24.9441	25.0428	25.4034	25.2908	25.1157	24.6119	25.7452	25.2987	25.678	25.0168	25.2925	25.0304	24.9538	24.9413	25.0073	25.4749	25.5745	24.799	24.7496	24.4382	25.2361	25.0124	24.9245	24.9002	24.7913	25.3294	25.0324	25.2691	25.0887	25.9669	25.1019	25.3115
M130T284	Isoleucine	C6H13NO2	C00407	HILIC	level1	Negative	MS1+RT+MS2 matches	[M-H]-	130.087	0.8	283.9	2.5	1	27.7692	28.0811	27.6779	27.5285	27.6922	27.4916	27.5234	27.9253	27.7922	27.5154	28.1033	27.8796	27.7531	28.0911	27.5842	27.4405	27.5635	27.4999	27.9131	27.8622	28.2853	27.3014	27.7803	27.51	28.1657	27.3834	27.491	27.5899	27.8983	28.0913	27.6946	28.1895	27.786	27.9028	27.5103	27.7148
M116T359	5-Aminopentanoic acid	C5H11NO2	C00431	HILIC	level1	Negative	MS1+RT+MS2 matches	[M-H]-	116.072	0	359.4	26.1	0.9755	22.9802	23.544	23.5005	23.4027	23.2889	22.94	23.5731	24.0188	22.3266	23.4887	23.2427	23.5039	23.3724	23.4447	22.4544	23.2935	23.2455	23.2207	23.2436	23.7293	23.2525	22.2019	23.3457	23.3119	23.5989	23.1945	23.2901	24.2051	23.8496	23.4903	22.2257	23.1779	23.1999	23.5786	23.3882	22.8854
M581T253	Biliverdin	C33H34N4O6	C00500	HILIC	level1	Negative	MS1+RT+MS2 matches	[M-H]-	581.241	0.5	252.5	2.1	0.9959	22.6528	22.4939	22.3659	22.2016	22.6067	22.2578	22.7752	22.1188	22.4789	22.5872	23.7186	24.1268	23.5813	23.5747	23.0968	23.2168	21.9293	23.6499	23.1016	24.3255	24.5225	22.1197	21.6128	23.2099	22.5159	22.7624	23.5512	22.7932	23.0614	23.8069	22.3532	24.1491	24.2222	24.2388	23.7003	23.7985
M151T244	Arabitol	C5H12O5	C00532	HILIC	level1	Negative	MS1+RT+MS2 matches	[M-H]-	151.061	0.7	244.1	0	0.9868	22.5054	21.9136	21.2934	21.623	22.1033	21.9928	21.7005	22.0333	22.1069	22.1317	22.2958	21.4066	21.4758	21.1023	21.215	21.5334	21.4621	22.1356	22.3038	22.7774	22.3436	22.0502	22.2558	22.2112	21.8606	21.8193	21.9732	21.6435	21.7682	21.7884	21.4668	22.0684	21.6042	21.6763	21.6506	21.6371
M149T28	Tartaric acid	C4H6O6	C00552	HILIC	level1	Negative	MS1+RT+MS2 matches	[M-H]-	149.01	3.4	28.1	1.7	0.971	23.7753	23.1741	22.4798	23.109	22.6362	23.0975	23.1503	22.1264	23.9073	23.3093	22.7768	23.2189	22.477	23.3279	23.4764	23.2935	23.7972	23.5955	23.3015	23.8904	22.7314	23.5465	22.4352	22.6207	23.618	22.7602	23.2049	23.5686	22.7099	23.515	22.5919	23.3025	23.8208	23.0679	22.5925	23.1372
M153T57	Gentisic acid	C7H6O4	C00628	HILIC	level1	Negative	MS1+RT+MS2 matches	[M-H]-	153.019	0.7	57.1	5.4	0.9982	23.3613	23.297	22.3778	22.9326	23.2617	23.5256	23.0988	23.2338	22.688	23.1445	23.1652	22.9334	23.0683	23.1399	19.062	22.5779	21.8143	23.1147	22.7829	21.9379	20.6209	22.6887	23.0518	22.7528	22.1968	22.6637	23.0846	23.0431	22.927	19.6583	23.0959	22.9807	23.1049	20.3845	22.936	20.1211
M407T238	Cholic acid	C24H40O5	C00695	HILIC	level1	Negative	MS1+RT+MS2 matches	[M-H]-	407.28	0.2	237.9	1	1	23.6346	23.5942	23.6267	23.6909	21.4816	21.7447	23.6843	23.8676	23.6817	22.3866	23.9885	22.8019	25.1255	21.799	25.1576	23.8859	23.8432	21.7502	23.3024	26.6145	23.6659	21.5772	22.8069	24.1493	24.2765	23.5696	23.7785	22.344	21.7026	23.5638	21.6524	23.4432	22.0871	20.2129	21.214	22.1801
M112T169	Creatinine	C4H7N3O	C00791	HILIC	level1	Negative	MS1+RT+MS2 matches	[M-H]-	112.052	0.9	168.8	2.8	1	24.7603	24.376	24.564	24.7103	24.366	24.328	24.4761	24.3337	24.4229	24.3559	24.4283	24.3439	24.5108	24.1661	23.937	24.1541	23.7416	23.668	24.4909	24.9156	24.9603	24.0812	24.1897	24.3407	23.8532	24.107	24.4571	24.3777	24.3181	24.6052	24.2471	24.3565	24.3497	24.4967	24.3371	24.4213
M137T41	Salicylic acid	C7H6O3	C00805	HILIC	level1	Negative	MS1+RT+MS2 matches	[M-H]-	137.024	0.7	40.9	10.3	0.9962	22.0955	25.1086	20.545	21.4219	22.6116	24.2718	22.0797	22.4006	22.2373	28.9523	21.8753	21.372	27.3399	24.0824	23.3541	24.3377	23.6828	23.6068	24.8351	22.3784	23.7219	23.4885	22.942	24.4949	23.8021	22.3944	22.2182	23.1048	22.3877	21.0469	21.6345	23.4774	20.9724	23.5754	23.6767	22.3813
M182T42	4-Pyridoxic acid	C8H9NO4	C00847	HILIC	level1	Negative	MS1+RT+MS2 matches	[M-H]-	182.046	0	41.8	5.3	0.9944	23.3967	22.2786	23.0499	23.8723	23.2259	22.5572	22.7939	23.1827	23.0062	23.4179	23.3453	24.0565	24.4214	23.1861	22.0246	22.7864	22.3073	22.5857	26.9727	26.8037	24.3972	26.0437	23.2906	23.5133	23.0531	23.6228	23.4681	22.7354	21.8895	22.7488	22.4535	22.9741	23.133	22.511	22.6808	22.5729
M218T284	Pantothenate	C9H17NO5	C00864	HILIC	level1	Negative	MS1+RT+MS2 matches	[M-H]-	218.103	0	283.8	2.8	0.9999	24.5339	24.8529	23.8518	23.8538	23.9011	24.5222	24.0428	24.34	24.0781	25.1072	24.901	24.6826	24.3971	24.3671	23.2958	23.6627	23.7987	25.0544	25.0666	24.6668	24.3267	24.2817	23.9193	24.3253	24.2014	24.1332	24.3069	24.3253	25.0881	24.5444	24.6607	25.0222	24.3021	24.3498	24.4025	24.7485
M174T134	Indoleacetic acid	C10H9NO2	C00954	HILIC	level1	Negative	MS1+RT+MS2 matches	[M-H]-	174.056	0.6	134.1	6.2	0.958	23.8454	22.8824	23.5693	23.3228	24.8686	23.0843	23.3292	23.1047	23.3666	22.2084	25.0188	22.771	26.0668	24.3894	25.3518	23.2116	25.6546	23.8758	23.4671	25.4952	26.1716	21.5937	23.159	23.9065	23.8522	24.7754	23.1892	23.6625	22.728	22.9064	22.949	23.929	24.3543	23.4631	23.2847	23.5974
M179T308	Galactose	C6H12O6	C00984	HILIC	level1	Negative	MS1+RT+MS2 matches	[M-H]-	179.056	0	307.8	7.1	0.9924	27.0199	27.6392	27.2127	27.8037	27.0546	27.1396	27.2322	27.4668	27.8228	27.7163	27.6874	28.331	28.617	27.8687	27.9891	26.5922	27.1501	27.1117	28.1869	28.004	28.407	27.3347	27.4192	27.8381	27.7474	27.2266	27.0819	27.8145	27.5366	27.0407	27.1094	27.9214	27.8919	27.4932	27.046	27.128
M341T407	Trehalose	C12H22O11	C01083	HILIC	level1	Negative	MS1+RT+MS2 matches	[M-H]-	341.109	0.3	407.2	5.7	0.9953	20.3262	19.2977	19.9843	20.3672	20.0829	19.7085	20.1682	20.1302	19.9869	19.7775	19.9586	19.699	20.0942	20.2563	20.1149	20.1728	20.1175	20.2287	20.2513	20.3981	19.6714	19.6119	20.2281	20.1943	20.3529	20.0246	20.2659	19.9377	19.5508	19.0667	20.0809	19.9235	20.283	20.2309	20.0357	20.1472
M103T243	3-Hydroxybutyric acid	C4H8O3	C01089	HILIC	level1	Negative	MS1+RT+MS2 matches	[M-H]-	103.04	1	243.5	1.5	1	25.788	28.7485	26.3304	24.7503	25.6583	24.9969	24.6274	25.157	25.3375	26.4479	27.084	26.4931	25.9687	19.1432	28.7592	26.0923	25.1596	26.448	26.5044	26.8953	26.7909	27.776	25.5454	25.4186	27.4041	24.2495	25.1845	26.5678	25.9436	28.1952	24.9991	27.5788	27.3996	25.5871	25.3152	27.8006
M130T355	Hydroxyproline	C5H9NO3	C01157	HILIC	level1	Negative	MS1+RT+MS2 matches	[M-H]-	130.051	0	354.6	1.1	0.9997	20.8223	20.5353	20.8657	22.2168	20.7978	22.2393	21.0958	20.9781	20.7385	20.61	22.655	22.2288	21.4611	21.0997	22.0108	21.5207	20.4465	20.7342	20.9739	21.3286	21.3384	21.5554	22.7178	21.6738	21.7928	21.2485	21.583	22.1087	20.9276	22.2842	21.7412	20.4579	21.1306	22.674	22.2412	20.8972
M89T234_3	Lactate	C3H6O3	C01432	HILIC	level1	Negative	MS1+RT+MS2 matches	[M-H]-	89.0243	1.1	234.3	2.2	1	31.9655	32.2403	31.9361	32.1437	31.4518	32.0538	32.1745	31.9873	32.3599	31.8097	32.3671	32.4439	32.4861	31.6846	31.914	32.5304	32.3568	33.042	31.8128	32.2543	31.8846	31.985	32.4007	31.687	31.6085	31.9943	32.1324	31.6201	31.7763	31.8987	32.2314	32.334	31.4199	32.1766	32.1703	31.9526
M157T185	Allantoin	C4H6N4O3	C01551	HILIC	level1	Negative	MS1+RT+MS2 matches	[M-H]-	157.037	0	185	6.8	0.982	22.5239	22.6801	22.2141	22.0245	22.0503	22.863	23.2645	22.8623	22.7396	21.8097	23.4403	22.8621	24.2052	21.3733	22.6167	21.2477	21.0863	20.5857	22.5653	23.1979	22.7843	22.1291	22.9447	21.6115	21.6285	23.0252	21.5389	21.2782	20.7735	21.7578	22.1309	21.6149	21.7028	22.076	22.2627	21.8739
M171T48	Capric acid	C10H20O2	C01571	HILIC	level1	Negative	MS1+RT+MS2 matches	[M-H]-	171.139	0.6	47.8	15.2	1	26.1224	25.9264	26.8258	28.0511	25.9672	24.7977	24.3518	24.409	24.3301	25.9573	26.3109	25.9512	26.5547	25.7708	25.6414	25.9179	25.1465	25.0897	26.0503	25.2878	25.8059	25.7048	25.7324	25.9058	25.5581	25.3826	26.2671	25.8672	25.3241	26.7434	25.8321	27.1684	25.7161	23.648	23.9418	25.3755
M178T202	Hippuric acid	C9H9NO3	C01586	HILIC	level1	Negative	MS1+RT+MS2 matches	[M-H]-	178.051	0	202.2	15.6	0.9993	29.1606	28.4683	28.2267	25.8878	25.666	28.0906	28.5419	28.424	26.6576	24.9101	24.8322	24.8724	25.5342	22.2805	23.2983	24.6265	24.1886	27.384	30.713	27.9197	30.1504	22.0194	30.4101	27.786	28.1923	28.5036	27.3864	25.2691	25.3809	25.3479	24.4335	23.5545	26.4305	26.0416	23.9962	26.1909
M157T35	Pelargonic acid	C9H18O2	C01601	HILIC	level1	Negative	MS1+RT+MS2 matches	[M-H]-	157.123	0	34.7	0.3	1	22.7916	23.4332	23.2338	23.5301	23.8588	23.2392	21.9295	23.5467	23.5165	24.0309	24.2606	24.4397	24.6348	23.1493	24.2762	24.1645	23.2661	24.1835	23.5198	23.8593	24.1371	23.6784	23.734	24.3644	24.3713	24.7299	24.4425	23.2653	23.3929	24.2672	24.3283	24.4823	23.0233	23.2517	22.3222	23.495
M188T195	Kynurenic acid	C10H7NO3	C01717	HILIC	level1	Negative	MS1+RT+MS2 matches	[M-H]-	188.035	0	194.8	8	0.999	23.1937	23.2367	22.6292	22.8537	22.9158	22.9235	23.5457	23.08	22.9548	23.5404	23.6646	23.398	23.4133	21.2293	21.6901	21.4442	20.3516	22.6956	23.2753	23.1661	22.4367	23.0111	21.6238	23.431	24.9834	24.0697	22.9707	23.4473	23.5783	23.2064	22.8877	22.305	22.8746	23.0686	22.0686	22.5934
M128T310	Pyroglutamic acid	C5H7NO3	C01879	HILIC	level1	Negative	MS1+RT+MS2 matches	[M-H]-	128.035	0	310.5	3.4	1	29.6881	29.3662	29.3518	30.0309	29.1332	29.2152	29.269	29.6204	28.6226	28.9664	29.5428	29.8121	30.4888	29.9935	28.6125	30.1267	29.6764	29.0517	29.3149	28.6584	30.0478	29.3648	29.2302	27.5937	29.5022	29.3791	29.5901	29.457	29.1327	29.6133	29.4661	29.8542	28.4075	29.2405	28.7583	29.5693
M464T268	Glycocholic acid	C26H43NO6	C01921	HILIC	level1	Negative	MS1+RT+MS2 matches	[M-H]-	464.301	0.4	267.9	4.3	0.9997	25.222	25.0543	24.2557	23.4117	23.8196	25.7876	24.1549	23.0472	24.0951	24.9731	26.5696	26.0754	23.2189	22.7166	22.7036	25.1688	26.5507	25.4611	24.1339	24.906	17.9251	24.4275	22.6561	25.6303	23.6627	25.0063	24.9374	25.6759	23.8864	25.0518	24.9248	24.8948	24.1987	25.6519	23.161	23.7603
M243T247_2	Pseudouridine	C9H12N2O6	C02067	HILIC	level1	Negative	MS1+RT+MS2 matches	[M-H]-	243.062	0	247.4	1.6	0.9982	26.3621	26.19	26.1627	26.2642	26.2551	26.2348	26.2184	26.2101	26.1376	26.2022	26.2275	25.8322	26.0867	26.173	25.8879	26.2066	26.1389	26.1911	26.5896	26.4287	26.4183	26.1618	26.3366	26.4312	26.2639	26.2899	26.3717	26.2191	26.1886	26.2063	26.1441	26.3081	26.1655	26.1183	26.1084	26.0161
M179T284_2	Fructose	C6H12O6	C02336	HILIC	level1	Negative	MS1+RT+MS2 matches	[M-H]-	179.056	0	284.2	9.6	0.9181	23.4207	23.2791	23.4365	22.0976	22.818	23.5417	23.3465	22.774	23.4308	23.107	23.533	24.4953	24.45	24.0665	23.3479	23.5354	22.5662	22.8712	21.7295	23.4455	20.1625	24.2951	23.5174	23.419	23.7353	23.2136	22.2681	23.2717	23.3038	22.7455	22.8079	23.2734	23.4618	22.7632	23.0247	23.2813
M102T331	2-aminobutyric acid	C4H9NO2	C02356	HILIC	level1	Negative	MS1+RT+MS2 matches	[M-H]-	102.056	1	331.4	3.6	1	23.6728	24.5897	23.5882	24.4168	23.8068	22.6763	23.5564	23.4993	22.8965	23.7487	23.8842	24.5188	24.3504	24.4939	24.2596	23.3654	23.2206	23.1189	23.5906	24.3725	24.9198	22.3206	23.0743	23.4121	24.6419	23.3534	22.8577	23.1734	23.6458	24.5034	22.7698	23.7456	23.9659	24.3573	23.3529	23.8126
M391T59	Chenodeoxycholate	C24H40O4	C02528	HILIC	level1	Negative	MS1+RT+MS2 matches	[M-H]-	391.285	0.3	59.3	28.7	1	26.1221	25.9101	26.1113	24.8934	25.4969	26.2089	25.9927	26.3753	26.0527	27.2018	27.2227	27.2295	27.7899	24.7024	25.3241	25.5716	25.2935	24.9636	27.3466	27.3447	27.5031	25.6292	24.9601	26.9742	26.555	26.383	26.1753	27.292	27.1394	26.7832	26.0235	27.6574	25.51	24.6578	24.8278	22.5646
M199T46	Dodecanoic acid	C12H24O2	C02679	HILIC	level1	Negative	MS1+RT+MS2 matches	[M-H]-	199.17	0	46	13.5	1	26.5108	25.8297	27.5574	25.7325	25.6444	25.2515	24.9952	24.6335	24.7167	25.5966	25.6335	25.0739	25.8232	27.1602	26.4788	27.3976	26.6851	26.5756	26.4546	25.7145	25.7053	26.1184	26.4218	24.6037	24.0118	24.1636	24.795	26.0695	25.6094	26.3232	25.6944	26.5464	24.7365	25.6811	23.7157	24.8252
M425T47	hydrocortisone 21-acetate	C23H32O6	C02821	HILIC	level1	Negative	MS1+RT+MS2 matches	[M+Na-2H]-	425.2	13.2	47.2	13.2	0.9866	23.8486	23.9104	23.8976	23.4634	23.8957	22.4834	22.5495	22.35	22.7507	23.8495	23.3795	23.967	24.159	24.0716	24.1299	24.3223	24.2599	24.8352	23.9632	23.9541	23.7647	23.1896	24.1029	25.6791	25.4216	25.2662	25.7881	23.1577	23.8487	23.6991	22.9595	23.1634	23.3709	22.9446	23.1548	23.2411
M129T52_1	3-Methyl-2-oxopentanoate	C6H10O3	C03465	HILIC	level1	Negative	MS1+RT+MS2 matches	[M-H]-	129.056	0	52.3	12	1	32.7925	33.258	32.7498	32.0856	32.6094	32.8345	32.7066	32.6061	32.5051	32.5721	32.9999	33.0474	32.7167	32.8144	32.2132	32.4852	32.5914	33.3632	32.6928	32.846	32.804	32.4882	32.212	32.0492	32.6094	32.4534	32.4673	32.7647	32.9554	33.0609	32.9313	32.5519	32.8833	33.2234	32.4965	32.6707
M181T197	Hydroxyphenyllactic acid	C9H10O4	C03672	HILIC	level1	Negative	MS1+RT+MS2 matches	[M-H]-	181.051	0	196.7	14	0.9984	25.567	25.7774	25.9861	25.5976	25.5532	26.6909	27.1869	26.2794	26.0451	26.7955	26.8449	26.5763	25.9709	25.7855	25.4589	25.4671	25.6225	25.5525	26.0986	26.354	26.4566	25.4967	25.5505	25.568	25.3729	25.8129	25.3176	26.6793	26.3231	26.1917	25.7959	26.0721	25.7298	27.0374	25.6249	25.5041
M161T381	3-Hydorxy-3-methylglutaric acid	C6H10O5	C03761	HILIC	level1	Negative	MS1+RT+MS2 matches	[M-H]-	161.046	0	381.4	1.6	0.8964	23.5187	23.4885	23.4917	23.6057	23.5372	23.1942	17.595	23.6756	23.3128	23.8829	23.5765	23.3682	23.5291	23.3769	23.4864	23.5376	23.592	22.9354	23.4245	23.5782	23.4703	23.2715	23.6455	23.7869	23.5016	23.5226	23.4012	23.3556	23.9541	23.3983	24.6607	23.4809	23.5257	23.4319	23.5609	23.5895
M498T158	Taurodeoxycholic acid	C26H45NO6S	C05463	HILIC	level1	Negative	MS1+RT+MS2 matches	[M-H]-	498.289	0.2	158	13	1	23.8161	24.0813	19.7306	24.5461	24.3956	23.2242	22.6915	24.4096	20.9606	24.2061	25.8614	25.7217	22.6196	25.4027	23.3749	23.7605	22.9482	23.8937	24.6336	24.9294	19.9857	24.232	21.3719	22.9978	21.4988	23.0084	23.5367	24.0125	24.493	24.9096	23.0306	24.5394	23.5062	25.7389	24.3201	24.3359
M448T222_2	Glycodeoxycholic acid	C26H43NO5	C05464	HILIC	level1	Negative	MS1+RT+MS2 matches	[M-H]-	448.307	0.2	221.9	11.6	0.9995	26.5496	26.2919	25.4679	22.8777	25.648	27.6013	25.6768	25.6016	25.075	26.8221	28.5422	28.6736	25.3128	25.126	23.8648	26.6498	26.8308	26.433	26.4377	25.857	22.0931	25.9501	25.0253	26.98	25.5267	26.6971	25.8311	26.5353	25.7062	25.8895	25.7275	27.1653	26.4414	26.5709	24.064	25.0288
M498T137	Taurochenodeoxycholate	C26H45NO6S	C05465	HILIC	level1	Negative	MS1+RT+MS2 matches	[M-H]-	498.289	0	137.3	24.2	1	24.008	24.3792	24.5321	24.5715	24.5416	24.0014	24.5315	24.4877	24.2888	24.2065	26.8057	26.1263	21.9023	24.6019	23.5196	23.3461	24.5759	23.5624	24.2592	24.0533	24.3523	22.4163	24.6127	24.6952	24.745	24.4152	22.5217	24.5243	23.8418	24.2433	23.0154	24.2275	22.3061	25.6475	24.407	24.4132
M430T182	Glycochenodeoxycholate	C26H43NO5	C05466	HILIC	level1	Negative	MS1+RT+MS2 matches	[M-H2O-H]-	430.296	0.5	181.6	25	1	21.694	20.6019	20.7049	21.1548	19.8499	20.7128	21.5312	20.9001	19.9226	18.8868	19.0887	19.6794	18.3163	21.0308	20.5759	19.5057	19.5606	20.9992	21.096	21.3051	20.5018	21.1755	20.9777	22.1589	21.3802	21.6667	22.1668	19.7747	19.7904	18.8277	18.6155	19.4386	20.4488	20.9455	19.2245	19.346
M147T92	3-Phenyllactic acid	C9H10O3	C05607	HILIC	level1	Negative	MS1+RT+MS2 matches	[M-H2O-H]-	147.045	0.7	92.2	5.8	0.9858	23.4041	23.6751	23.3985	22.8576	22.8377	22.9022	24.7113	24.427	23.5347	24.1572	23.6002	24.0696	24.3413	23.8168	22.4055	23.4347	24.7837	23.0967	22.6337	22.9253	22.1469	22.3097	22.6173	22.3748	22.9504	22.6247	23.2088	24.3998	23.4784	23.5423	23.7766	23.1332	23.0074	24.0576	23.8393	22.6209
M149T85_2	3-Phenylpropanoic acid	C9H10O2	C05629	HILIC	level1	Negative	MS1+RT+MS2 matches	[M-H]-	149.061	0	85.4	4.9	1	29.2929	29.0426	25.4535	24.8301	25.4812	25.7214	26.5001	26.2939	25.0617	24.0311	23.667	23.1711	23.9438	24.2601	24.2326	22.3555	21.7471	24.5552	25.9454	26.4551	25.6309	26.052	25.4814	30.2927	30.5201	29.8578	29.6507	24.5058	24.7639	24.9327	24.1135	24.7432	26.9585	26.165	24.2578	24.2101
M143T54_2	Caprylic acid	C8H16O2	C06423	HILIC	level1	Negative	MS1+RT+MS2 matches	[M-H]-	143.108	0.7	53.9	11.5	1	25.1178	23.9098	25.4816	26.1226	24.5659	24.1223	24.09	24.2586	25.0532	24.3797	24.5572	25.2857	25.7793	25.6949	25.1935	25.9245	24.9072	24.2008	24.3326	23.8962	23.7393	25.2006	24.0815	25.7178	25.5601	24.8361	25.6843	25.3585	25.0429	25.6108	25.2245	25.4186	23.8688	22.8391	23.1517	23.9578
M179T51	Theophylline	C7H8N4O2	C07130	HILIC	level1	Negative	MS1+RT+MS2 matches	[M-H]-	179.058	0.6	51.1	2.5	0.9998	24.7871	27.1941	22.3879	26.2144	26.0992	25.9824	25.8728	26.2668	26.2364	27.6572	26.0425	25.9393	24.6007	26.2523	21.9547	23.9592	26.0143	25.9327	24.9078	26.3192	21.7391	25.6761	24.8923	26.3406	26.1462	26.0742	26.3076	24.3881	20.5472	26.4636	26.1111	25.9669	26.3254	26.0639	25.5851	26.1938
M337T43	Erucic acid	C22H42O2	C08316	HILIC	level1	Negative	MS1+RT+MS2 matches	[M-H]-	337.311	0.3	42.7	9.7	1	22.6089	24.1137	23.9323	23.6541	24.5856	21.5979	22.1266	22.356	21.3735	24.1805	23.7773	22.6584	23.7529	24.101	24.1313	24.9499	23.9794	23.1607	22.6877	22.861	22.3391	22.9948	22.5823	25.2231	24.2918	23.8989	25.6274	27.4898	24.565	25.2571	23.6303	23.8762	23.1694	24.1235	22.0864	24.1838
M365T42	Nervonic acid	C24H46O2	C08323	HILIC	level1	Negative	MS1+RT+MS2 matches	[M-H]-	365.342	0	42	10.2	1	24.6611	24.3984	24.1195	24.4366	24.4451	23.3877	23.5446	23.8348	23.2163	24.013	23.827	24.441	24.4784	24.4537	24.5417	24.7123	24.3339	24.4348	24.2303	24.7557	24.426	24.3889	24.3941	24.3305	24.0149	24.0146	25.3357	25.0549	24.1729	24.557	24.4531	24.2167	24.1354	25.3035	24.5043	24.4057
M307T43	11.14-Eicosadienoic acid	C20H36O2	C16525	HILIC	level1	Negative	MS1+RT+MS2 matches	[M-H]-	307.264	0	43.2	10.8	1	25.8578	26.5137	26.7592	25.5458	26.1231	26.3103	25.8831	25.9094	26.4511	25.9207	26.1975	26.1994	26.7625	27.3433	26.8217	27.1681	26.3116	25.9684	26.7498	27.2494	26.8468	26.8836	26.3461	26.0104	25.8973	25.5274	26.0309	26.4065	26.1221	26.9439	26.3147	26.8346	26.5641	25.8687	25.6298	26.6847
M241T45	Pentadecanoic Acid	C15H30O2	C16537	HILIC	level1	Negative	MS1+RT+MS2 matches	[M-H]-	241.217	0	45.4	13.2	0.9998	24.42	24.5571	24.9523	24.4128	24.5863	24.6541	24.3851	23.3511	24.0613	25.0487	25.192	25.3047	25.5168	24.6563	25.2781	24.7914	24.864	24.0844	24.9956	24.8573	25.02	24.816	24.7158	23.8454	23.6285	24.4945	24.2394	24.2812	23.6789	23.6455	24.307	24.6467	24.2143	24.3566	23.7091	24.3263
M465T23	Cholesteryl sulfate	C27H46O4S	C18043	HILIC	level1	Negative	MS1+RT+MS2 matches	[M-H]-	465.304	0.4	23.3	0.6	0.9997	28.62	28.887	29.2181	28.2678	28.8847	29.0174	29.0681	28.9128	28.2321	29.4081	29.6282	28.5462	28.6921	28.3209	28.0526	27.6707	27.8143	29.2155	29.7671	28.6338	27.6941	28.4355	28.4346	28.5996	28.3929	28.1144	28.5294	28.8264	28.393	28.4121	28.939	28.3469	28.8386	28.776	28.7681	28.6668
M395T25	pregnenolone sulfate	C21H32O5S	C18044	HILIC	level1	Negative	MS1+RT+MS2 matches	[M-H]-	395.19	0.3	25.3	0.6	1	28.1116	25.6803	28.2169	28.1138	27.5374	27.4415	27.1994	27.2733	26.3128	27.4246	28.5166	28.9147	28.3185	28.52	27.7862	28.5119	26.5138	27.6534	27.1366	25.8045	24.3915	26.3013	27.2441	27.3552	24.5282	27.573	27.8436	29.1847	28.4944	29.0126	28.2035	27.4434	28.7904	27.1632	28.048	28.7662
M117T143	2-Hydroxy-3-methylbutyric acid	C5H10O3	NA	HILIC	level1	Negative	MS1+RT+MS2 matches	[M-H]-	117.056	0	142.7	8.1	0.9188	28.6067	28.8577	28.5766	28.1672	27.7031	30.0541	31.0257	30.1851	29.8073	29.5177	29.8168	29.0033	30.1524	28.8424	28.3377	28.9619	29.203	30.069	29.8412	29.1311	27.0267	29.5366	28.1926	28.3166	28.711	29.113	27.6337	30.6407	30.0213	29.5391	28.6703	28.4353	28.5323	29.836	28.5184	28.355
M116T294	Acetylglycine	C4H7NO3	NA	HILIC	level1	Negative	MS1+RT+MS2 matches	[M-H]-	116.035	0	293.8	1.7	0.9992	23.2173	23.3248	23.9194	23.8714	23.8884	23.3093	23.3986	23.5374	23.243	22.8029	22.476	22.6549	22.721	24.1026	24.1604	23.1129	23.2858	23.3314	23.3961	23.2046	23.4402	23.7971	22.9568	23.5745	23.2416	23.0475	23.6512	22.2817	22.3052	23.0053	22.5917	22.5853	22.9922	22.4711	23.0246	23.6016
M269T32	Heptadecanoic acid	C17H34O2	NA	HILIC	level1	Negative	MS1+RT+MS2 matches	[M-H]-	269.248	0.4	32.2	0.5	1	25.1731	26.0857	26.276	24.87	25.7925	26.4593	25.5998	23.3973	25.8005	26.3774	26.2197	26.2414	26.6041	26.1949	26.514	25.9469	25.928	25.5222	26.175	25.8137	25.9237	26.1712	25.4252	26.0574	25.4938	25.5642	25.6531	26.0395	25.5534	25.8379	26.0004	25.3661	25.6719	25.8737	25.1035	25.8469
M131T125	Hydroxyisocaproic acid	C6H12O3	NA	HILIC	level1	Negative	MS1+RT+MS2 matches	[M-H]-	131.071	0.8	125.4	14.9	0.9991	26.9192	27.9235	27.4163	26.5536	26.9786	27.3611	27.5157	27.5151	27.4211	27.1203	27.3545	27.957	26.7916	27.2805	26.3595	27.861	26.6114	26.5574	26.4371	26.6649	25.6544	27.1193	27.0783	26.307	26.0951	26.4238	26.6974	27.6972	27.9563	28.2954	26.7463	26.8544	26.4538	27.6762	27.0824	26.4957
M130T254	N-Acetylalanine	C5H9NO3	NA	HILIC	level1	Negative	MS1+RT+MS2 matches	[M-H]-	130.051	0.8	253.7	4.6	0.9999	23.2305	23.2109	22.892	22.7328	23.0483	22.3309	22.4342	22.6871	22.3219	22.2471	22.5426	22.0342	21.925	22.2537	22.1341	22.0167	22.2658	22.6529	22.6731	22.7342	22.3376	22.6365	22.2746	22.5278	22.8834	22.5898	22.53	22.3603	22.4728	22.567	22.2758	22.4092	22.0057	22.3032	21.7955	22.2142
M75T87	Glycolate	C2H4O3	C00160	HILIC	level2	Negative	MS1+MS2 matches	[M-H]-	75.0088	1.3	87.4	NA	0.9998	25.2067	25.1578	24.9972	25.4068	24.7937	25.0351	25.59	26.6138	25.1916	25.4552	25.778	25.0102	25.5401	24.0529	24.7068	25.1546	24.6565	25.1036	26.2262	25.2812	24.7588	25.4445	25.4053	25.6043	24.9076	24.8475	24.4862	25.1547	25.0629	25.2105	24.9621	25.3711	24.9028	24.9484	25.1381	25.3461
M103T90	Malonic acid	C3H4O4	C00383	HILIC	level2	Negative	MS1+MS2 matches	[M-H]-	103.004	0	89.8	NA	0.9288	24.5903	24.4875	23.75	23.0672	23.1968	24.9959	25.0505	25.1665	24.6258	23.2816	25.2683	24.6519	24.9688	23.8095	24.3176	25.0086	23.7565	24.2627	25.1199	24.5945	24.1202	25.0305	24.8695	24.6647	23.5679	23.6502	23.5896	24.161	24.0922	24.555	24.3413	24.0118	24.4524	25.2742	24.5124	24.5726
M143T308	Pyruvaldehyde	C3H4O2	C00546	HILIC	level2	Negative	MS1+MS2 matches	[2M-H]-	143.035	0	307.6	NA	1	24.1294	23.9391	24.2029	24.0036	24.048	24.3672	24.759	24.2172	24.1422	24.6759	24.6124	24.7554	24.2952	23.6783	24.1056	23.9475	24.8444	24.1499	24.4042	23.8165	24.7271	24.0609	24.1863	24.9204	24.1063	24.3101	24.0625	24.2781	23.647	23.9548	24.1286	24.3611	25.0545	24.3181	24.1428	24.2306
M188T397	N-Acetylglutamic acid	C7H11NO5	C00624	HILIC	level2	Negative	MS1+MS2 matches	[M-H]-	188.056	0.5	397.2	NA	0.9999	20.096	21.083	19.8559	20.6011	20.4349	19.6692	19.5245	19.8471	19.3992	19.5642	20.3138	19.1753	20.0203	20.0696	19.6465	19.991	19.4272	19.7827	20.0805	20.6542	19.8526	19.7169	20.1588	19.9088	20.7217	19.4844	19.8231	19.7135	19.6135	19.7229	19.6959	20.0957	20.0031	19.5097	19.1072	19.3981
M149T325	3-Hydroxypropanoic acid_3	C3H6O3	C01013	HILIC	level2	Negative	MS1+MS2 matches	[M+CH3COO]-	149.046	0.7	325.4	NA	0.9809	22.9552	23.5424	23.2162	22.547	22.1946	22.4646	23.4662	24.7757	24.8013	22.7372	23.8052	22.291	23.7927	23.5744	23.567	24.08	23.0205	23.7958	23.5553	24.1605	23.0246	22.3365	22.8206	23.6295	23.5263	23.611	24.0588	22.2136	23.5133	23.7975	24.4831	23.4611	22.1453	23.7084	22.7825	23.5213
M149T264	3-Hydroxypropanoic acid_2	C3H6O3	C01013	HILIC	level2	Negative	MS1+MS2 matches	[M+CH3COO]-	149.046	0	263.8	NA	0.9184	20.2557	23.0956	23.7703	20.0021	19.9637	19.2347	25.9421	26.3816	25.976	20.2142	27.682	19.9732	26.4059	19.6828	23.679	25.7477	20.2738	20.8807	21.4189	25.8419	25.2378	19.3615	20.2927	21.0597	25.5598	26.3926	25.4325	20.027	24.1973	22.4365	26.1193	20.3853	20.1814	25.6558	24.779	26.266
M149T246	3-Hydroxypropanoic acid	C3H6O3	C01013	HILIC	level2	Negative	MS1+MS2 matches	[M+CH3COO]-	149.046	0.7	246.2	NA	0.9221	21.3177	25.8107	25.5669	20.968	21.1086	21.0541	26.9042	27.1022	26.9031	21.1064	28.1247	21.6404	27.1897	20.8532	25.4168	26.4261	21.725	21.8212	22.2214	26.831	26.4292	21.415	21.488	21.9436	26.8007	26.6246	26.9486	20.8748	25.9697	23.3845	26.932	21.1213	21.1807	25.9514	22.7663	26.448
M177T85	Gulonic gamma-lactone	C6H10O6	C01040	HILIC	level2	Negative	MS1+MS2 matches	[M-H]-	177.041	0.6	85.2	NA	0.8028	24.8982	24.3236	25.1266	24.6623	24.8158	24.469	25.1489	24.1287	25.5882	25.4265	25.5465	25.2548	26.6653	24.9233	24.4596	24.6982	24.6645	25.0756	24.2559	25.9175	26.1355	26.6355	25.4697	26.5528	26.3327	26.684	26.2428	25.6926	24.1824	25.7047	24.3381	22.6898	26.3394	25.1873	26.1368	25.4828
M161T358	Allose	C6H12O6	C01487	HILIC	level2	Negative	MS1+MS2 matches	[M-H2O-H]-	161.046	0	358.1	NA	0.9712	23.3483	23.0834	17.4876	22.4024	23.0478	23.3984	23.0383	23.2927	22.2068	23.7432	23.8148	23.2646	23.4218	23.2993	23.4028	23.2082	23.3565	22.5454	23.7951	24.4952	23.088	23.0306	22.3869	23.6951	23.2709	23.2306	24.5343	23.185	23.2565	23.2874	23.1096	23.3261	23.3308	23.2644	22.5568	22.3532
M161T482	Allose_3	C6H12O6	C01487	HILIC	level2	Negative	MS1+MS2 matches	[M-H2O-H]-	161.046	0.6	482.1	NA	0.9718	22.5408	22.4668	22.4133	21.7984	22.3398	22.3613	22.2945	22.3784	22.0716	22.4464	22.4228	22.8654	22.5958	22.7376	22.2397	22.7028	20.0662	21.9254	21.8605	21.1799	22.2484	22.3221	22.1495	22.3046	22.3521	22.3283	23.1243	22.3918	21.9461	22.818	22.7686	21.9479	22.3383	22.4788	22.8112	23.0367
M161T459	Allose_2	C6H12O6	C01487	HILIC	level2	Negative	MS1+MS2 matches	[M-H2O-H]-	161.046	0.6	458.6	NA	0.97	21.8253	22.9035	22.9644	22.2227	23.0956	22.7998	22.9253	22.9695	22.7533	24.9853	23.1006	23.3383	23.0426	22.8038	23.0177	16.6536	23.1911	22.8241	22.7153	22.2242	22.5844	22.8854	23.0895	21.6787	22.7883	23.005	22.1763	22.8895	22.3859	22.3387	22.9986	21.9631	23.0907	23.2033	23.3213	24.3524
M165T368_2	Phthalic acid	C8H6O4	C01606	HILIC	level2	Negative	MS1+MS2 matches	[M-H]-	165.019	0.6	368.1	NA	0.9852	21.24	20.9364	21.4889	20.9713	21.889	22.7382	21.9237	21.1351	21.729	20.8124	20.9955	21.1845	21.3089	21.2439	21.6759	20.7588	21.1488	20.9316	21.0402	21.6314	21.8078	21.6884	20.9658	21.4677	20.983	21.5455	21.7601	21.4368	21.6498	20.9906	20.9816	21.4702	21.3787	22.6379	21.2366	20.8773
M149T343	Glyceraldehyde	C3H6O3	C02154	HILIC	level2	Negative	MS1+MS2 matches	[M+CH3COO]-	149.046	0.7	342.8	NA	1	22.7023	22.8677	22.7639	22.8084	21.7685	22.0733	23.3276	23.1877	22.9371	21.9955	22.8896	21.7274	23.0833	22.3811	22.5545	22.6037	21.7376	22.8175	22.5989	22.584	22.623	22.335	22.601	22.6951	22.627	22.898	22.3774	21.4563	22.3668	22.6263	22.7501	21.197	22.6158	22.7274	21.092	22.2212
M129T151	Citraconic acid	C5H6O4	C02226	HILIC	level2	Negative	MS1+MS2 matches	[M-H]-	129.019	0	150.7	NA	0.9979	24.2415	24.3312	23.8578	23.4666	23.6924	23.2487	23.7393	23.8476	24.0236	23.9102	23.9917	23.7122	24.2332	24.0068	23.5257	24.3534	23.4088	23.9092	23.9039	23.8751	23.9511	24.0347	24.0534	24.3778	23.8325	22.7291	23.232	23.5275	23.7357	23.5862	23.8122	23.9772	23.8307	23.7841	23.1128	23.7127
M129T451	Citraconic acid_2	C5H6O4	C02226	HILIC	level2	Negative	MS1+MS2 matches	[M-H]-	129.019	0.8	450.8	NA	0.9744	21.9993	21.8695	21.5852	21.6023	21.8861	21.8174	22.0391	21.7983	21.6865	21.7676	22.1133	21.2695	22.2331	22.7746	21.837	22.3425	21.8118	21.5973	22.2055	22.2584	22.291	21.6132	22.1551	22.2236	21.7473	22.2846	22.4894	21.8802	21.6054	21.9217	21.7442	22.3124	21.6618	21.8078	21.4785	21.4917
M187T264	N-Acetyllysine	C8H16N2O3	C02727	HILIC	level2	Negative	MS1+MS2 matches	[M-H]-	187.111	9.6	263.9	NA	0.968	20.5928	20.7494	21.0198	19.6025	20.6325	20.3624	20.7466	19.7306	20.3625	20.6612	21.3482	19.9591	20.4024	20.5288	21.3023	20.5618	20.4667	20.389	20.9853	21.7199	20.6219	19.1101	20.0337	20.7579	21.0269	20.1961	19.7622	20.0949	20.2563	20.8833	19.7263	20.6782	20.7014	21.0623	20.2861	20.4283
M187T56	10-Hydroxydecanoic acid	C10H20O3	C02774	HILIC	level2	Negative	MS1+MS2 matches	[M-H]-	187.134	0.5	56.4	NA	0.9367	25.2425	25.8702	25.3216	26.1913	25.8686	23.0555	23.4895	24.4524	23.3954	25.0082	25.9946	25.1676	25.6087	24.7761	24.7259	25.0807	25.2285	23.6535	24.5662	24.0484	24.8316	24.0314	25.0387	24.8244	24.5013	23.9328	24.4909	25.6444	23.9537	25.36	24.2177	24.5323	24.7419	23.1135	24.124	24.7278
M375T65	Lithocholic acid	C24H40O3	C03990	HILIC	level2	Negative	MS1+MS2 matches	[M-H]-	375.29	0	64.6	NA	1	22.6766	20.1024	22.2924	19.6926	20.793	20.9547	22.0571	22.4211	22.5711	22.0414	22.1445	22.0371	22.384	22.49	22.3178	19.0164	19.6686	22.2748	20.6148	21.4853	22.1586	21.972	21.5379	22.3751	21.4986	22.1461	22.6279	19.5743	22.1134	20.0315	22.2921	22.1443	21.5037	20.5864	22.2401	21.3385
M435T167	Lithocholic acid_2	C24H40O3	C03990	HILIC	level2	Negative	MS1+MS2 matches	[M+CH3COO]-	435.312	0.5	166.7	NA	1	22.6504	22.5505	23.2653	21.7682	23.2215	22.7671	23.1053	22.3917	22.9836	22.7038	22.9322	22.7013	24.0673	21.9482	22.5243	23.3513	23.1545	23.098	23.0534	23.3786	22.9579	22.8877	21.877	23.0527	24.1305	22.2151	23.1739	22.5318	22.5747	22.9831	22.458	24.6327	23.6054	21.748	22.8228	21.5793
M367T26_2	Dehydroisoandrosterone sulfate	C19H28O5S	C04555	HILIC	level2	Negative	MS1+MS2 matches	[M-H]-	367.158	0.8	26	NA	0.9258	33.3603	32.9068	33.4856	33.1025	33.226	32.6753	32.4642	32.7771	31.0404	31.9836	31.8172	32.0001	31.5332	32.6574	32.106	32.4503	32.0312	32.0104	32.4078	31.3412	30.4128	30.9361	31.6062	31.6517	29.7026	31.6026	31.7902	34.0865	33.7977	33.8737	33.2253	32.9534	33.6506	32.7685	33.0042	33.2163
M73T311	Hydroxyacetone_2	C3H6O2	C05235	HILIC	level2	Negative	MS1+MS2 matches	[M-H]-	73.0295	0	311.4	NA	1	23.4587	23.6394	23.014	23.6147	23.5856	23.3631	23.5926	24.9972	23.6021	23.6305	24.1958	23.4087	23.917	23.2023	23.2197	24.0403	23.8443	23.5105	23.3041	23.2841	23.3436	23.4638	23.5731	23.467	23.5386	23.1002	23.6813	23.26	23.5783	25.0609	22.9565	23.3388	23.8007	23.6328	23.5843	23.8013
M73T250	Hydroxyacetone	C3H6O2	C05235	HILIC	level2	Negative	MS1+MS2 matches	[M-H]-	73.0295	0	250.5	NA	1	23.364	24.5039	23.16	23.148	23.3427	22.6377	23.1402	23.1036	22.9767	23.8508	24.3718	24.7109	24.2268	23.4687	23.2963	23.2669	22.9579	23.3975	23.5785	24.0859	24.9456	23.1429	23.2295	23.3267	24.6375	23.416	23.2733	23.2301	23.7847	24.0159	23.4248	24.2043	23.856	23.8923	23.6934	23.8312
M274T439	Glutamylglutamine	C10H17N3O6	C05283	HILIC	level2	Negative	MS1+MS2 matches	[M-H]-	274.104	0	438.6	NA	0.9911	21.4468	21.6431	21.6522	21.8288	21.3717	21.264	21.1345	20.8295	21.3081	20.8583	21.5431	20.2066	20.8551	21.5782	21.1015	22.124	21.3022	20.6088	20.7217	21.9334	21.0616	20.5605	21.0452	21.5126	21.1776	20.9802	21.5782	21.4927	20.6751	21.7377	20.9972	21.6812	20.8273	21.3481	21.5099	21.5188
M349T196	Tetrahydrocorticosterone	C21H34O4	C05476	HILIC	level2	Negative	MS1+MS2 matches	[M-H]-	349.238	0.3	195.5	NA	0.9586	22.6307	22.1122	22.8996	21.5349	22.6926	23.9406	23.3987	22.9408	22.9121	24.0923	22.318	24.0362	23.5741	22.6182	20.6281	22.6154	20.8947	21.7743	23.451	22.7234	22.6535	22.3215	20.6254	22.7706	22.6561	23.2227	22.6507	23.3146	22.5686	22.4288	22.3848	22.7855	22.1844	21.8499	20.7603	22.3275
M179T84_2	4-Vinylphenol	C8H8O	C05627	HILIC	level2	Negative	MS1+MS2 matches	[M+CH3COO]-	179.071	0.6	83.9	NA	0.9995	23.4959	22.2857	22.2418	24.3994	22.45	21.9235	26.8167	23.0751	22.608	24.2724	21.8765	21.1377	24.5208	22.0336	21.8271	22.3786	21.894	24.2339	21.9176	21.6313	24.263	24.1105	24.186	27.2354	24.1537	28.1288	24.3807	21.7182	26.1265	27.5197	25.1806	24.1071	24.2419	23.3067	21.6109	21.4155
M144T267	Erythro-4-Hydroxyglutamic acid	C5H9NO5	C05947	HILIC	level2	Negative	MS1+MS2 matches	[M-H2O-H]-	144.03	0.7	266.7	NA	0.9965	21.8164	22.1671	22.7735	22.6092	22.6368	22.7102	22.5618	22.0093	22.6855	21.6473	22.8789	22.6488	22.2422	21.1897	23.0481	23.585	21.7307	22.8317	21.9464	22.6606	23.9339	22.8906	21.9353	22.2997	22.139	22.6816	22.8894	22.366	22.267	22.7854	22.2778	22.6193	21.6501	22.4702	22.8485	22.9004
M391T110	Ursodeoxycholic acid	C24H40O4	C07880	HILIC	level2	Negative	MS1+MS2 matches	[M-H]-	391.285	0.3	110.3	NA	1	25.2986	25.3955	26.9169	26.6131	27.8589	25.4585	26.3924	26.585	26.5537	26.1446	26.9598	28.0203	26.7214	26.2017	26.2046	26.3851	28.002	26.0793	26.2976	26.203	26.5985	26.5053	27.49	26.6454	26.3418	25.5015	26.6388	26.3039	26.3602	26.7691	26.082	26.6055	28.2197	25.8402	26.9034	27.9301
M233T272	Riluzole	C8H5F3N2OS	C07937	HILIC	level2	Negative	MS1+MS2 matches	[M-H]-	233.002	9	272.5	NA	0.9273	22.3301	22.1234	22.1009	22.0089	22.0241	22.3908	21.9656	22.4864	23.1078	22.3691	22.4366	21.977	22.1891	21.8074	22.1613	21.9897	22.0418	22.3402	22.3826	22.0452	22.7929	22.0649	21.8865	21.843	21.5454	22.1076	22.1329	21.3934	22.2592	22.7467	22.48	22.03	22.039	17.413	22.513	22.074
M144T32	Indole-3-carboxaldehyde	C9H7NO	C08493	HILIC	level2	Negative	MS1+MS2 matches	[M-H]-	144.046	0	32.4	NA	0.9997	24.1969	24.1082	23.3077	24.162	23.3444	24.2386	22.866	23.0666	22.8445	23.6639	23.7425	24.3697	23.8532	23.6455	24.9085	23.8512	23.5599	24.5388	24.292	23.9441	25.4116	23.4269	23.8819	23.6267	23.4871	23.5618	23.1631	23.563	23.3905	23.9435	23.7588	22.8079	23.8774	24.1266	24.2808	23.7661
M167T44	4-Hydroxymandelic acid	C8H8O4	C11527	HILIC	level2	Negative	MS1+MS2 matches	[M-H]-	167.035	0	43.9	NA	0.928	23.9572	23.7581	23.1242	26.2294	25.6372	24.8139	21.7994	23.4872	21.6492	25.9581	23.0959	22.4244	22.8905	24.6878	23.8499	20.7629	25.4445	21.5573	24.3419	26.9167	25.0088	21.261	25.0307	24.0253	23.8466	25.3392	23.9341	26.4589	26.6248	25.2415	26.6924	25.4801	24.0306	24.3124	22.7192	22.537
M209T204	1,3,7-Trimethyluric acid	C8H10N4O3	C16361	HILIC	level2	Negative	MS1+MS2 matches	[M-H]-	209.067	6.2	203.6	NA	0.9667	22.099	21.9877	22.0494	21.6755	22.3304	22.8768	23.0419	22.7884	22.4581	20.8239	20.8683	22.8221	22.2873	21.8174	21.7491	22.1838	21.6041	21.7786	21.8472	22.5245	22.3341	20.0845	21.8105	23.0488	22.7272	23.0377	22.7908	23.1998	22.3093	22.5758	21.7348	22.7247	22.1536	22.6046	22.0761	22.2347
M209T334	1,3,7-Trimethyluric acid_2	C8H10N4O3	C16361	HILIC	level2	Negative	MS1+MS2 matches	[M-H]-	209.067	5.7	334.2	NA	0.9667	20.0431	19.2156	19.8412	17.4198	19.3222	19.8625	20.5432	20.0366	18.8817	20.1362	18.5622	19.9808	18.2896	20.0433	19.9862	20.0178	18.2642	20.1061	19.3489	19.4569	20.0921	18.8497	19.1019	18.318	19.656	20.6678	19.2487	20.5389	19.2464	20.0523	20.0574	19.8546	19.9769	19.9702	16.789	20.0674
M331T43	Docosatetraenoic acid	C22H36O2	C16527	HILIC	level2	Negative	MS1+MS2 matches	[M-H]-	331.264	0.6	42.6	NA	0.9991	25.1579	25.6246	26.1486	24.9785	25.3145	25.1431	25.107	25.1799	25.2254	25.2034	25.6186	25.4766	26.335	26.969	26.2841	26.7018	25.9931	25.6162	26.1642	25.4491	25.6174	26.0891	25.5403	24.6279	24.7436	24.1099	24.7203	25.3174	25.1301	26.3214	25.2414	25.6627	25.7954	24.8061	24.5147	25.6729
M407T197	Allocholic Acid	C24H40O5	C17737	HILIC	level2	Negative	MS1+MS2 matches	[M-H]-	407.28	0.2	197.3	NA	1	22.7952	21.2486	22.7929	22.4423	22.7395	21.7856	21.6944	22.2309	21.9078	22.0255	23.3344	21.7085	22.8745	20.9474	22.3385	22.3905	22.5384	22.0166	23.3844	23.3012	22.3913	22.5835	22.4223	22.2023	21.8273	22.3761	23.3588	22.1462	21.1103	21.7521	21.7274	22.5081	21.5406	22.139	21.2052	21.2248
M195T385	1,3-Dimethyluric acid	C7H8N4O3	NA	HILIC	level2	Negative	MS1+MS2 matches	[M-H]-	195.051	6.7	384.7	NA	0.99890.8986	24.3377	23.4197	23.2212	24.7265	24.3334	24.5031	25.4327	24.8287	24.202	24.6836	25.1853	25.0592	24.9703	24.5394	24.6116	24.849	23.135	24.2019	24.7991	24.7797	24.3445	23.3104	24.8997	24.6864	24.9257	24.7246	24.5307	23.8541	23.8349	23.7751	24.182	24.6536	24.9076	24.686	23.8486	24.182
M117T210	2-Methyl-3-hydroxybutyric acid_2	C5H10O3	NA	HILIC	level2	Negative	MS1+MS2 matches	[M-H]-	117.056	0	210.3	NA	0.9053	22.6419	23.5407	22.7572	23.1217	22.1919	23.2465	23.0712	23.695	23.6835	22.7309	23.1908	23.9759	23.0173	22.9938	22.6607	22.9685	23.218	22.8305	22.9506	22.844	22.893	22.4043	22.4387	22.6396	23.076	22.1923	21.4723	23.197	23.2893	23.3681	22.6586	22.6837	22.9645	22.7689	22.8182	22.9672
M117T193	2-Methyl-3-hydroxybutyric acid	C5H10O3	NA	HILIC	level2	Negative	MS1+MS2 matches	[M-H]-	117.056	0	192.8	NA	0.9053	23.1794	23.4932	22.9925	23.2287	22.8191	23.4731	23.7905	24.6053	23.9398	22.9682	23.725	23.6953	23.1727	23.0131	23.3958	22.9909	22.6707	23.0075	23.5255	23.5168	24.0284	22.6305	23.2353	23.1981	23.126	22.6332	23.0522	23.6608	24.3608	24.1276	23.424	23.9143	23.4331	23.5517	23.8523	23.7499
M117T231	2-Methyl-3-hydroxybutyric acid_3	C5H10O3	NA	HILIC	level2	Negative	MS1+MS2 matches	[M-H]-	117.056	0.9	231.3	NA	0.9053	22.2005	22.0546	21.8013	21.9085	21.4408	22.0177	22.0616	22.3488	21.2509	22.1799	21.6867	21.5438	21.7465	21.581	21.7762	22.0696	21.6392	21.8408	21.7962	22.0694	22.3835	20.7382	21.5937	22.2517	22.0203	21.4377	21.8975	21.8729	22.4808	21.9154	21.4203	21.5717	21.8357	21.7787	21.5649	21.7472
M117T248	3-Hydroxyvaleric acid	C5H10O3	NA	HILIC	level2	Negative	MS1+MS2 matches	[M-H]-	117.056	0.9	248.1	NA	0.8363	21.1711	21.5936	21.4162	21.3597	21.4098	21.4099	21.4993	21.615	21.2559	21.3981	21.402	21.4163	21.7081	21.0594	21.3245	21.2761	21.4331	21.3889	20.9553	21.3064	21.3822	21.2557	22.4285	21.8793	21.0605	21.4057	21.4189	21.5821	21.3827	21.2587	21.3414	21.142	21.2828	21.6312	21.1449	21.2001
M188T95	3-Indolepropionic acid	C11H11NO2	NA	HILIC	level2	Negative	MS1+MS2 matches	[M-H]-	188.072	0	94.9	NA	0.9082	28.9061	28.087	28.0948	28.0734	26.6874	26.9337	28.1008	27.1063	26.4676	22.9242	27.5134	27.436	27.7361	21.8609	20.5745	19.293	19.8218	27.4479	27.0693	27.3636	25.7686	27.4429	25.7216	27.6863	27.5437	27.3673	27.6323	27.8082	27.5244	26.4275	26.3869	27.1597	25.1301	25.2377	25.2277	24.1567
M145T85	Butyl lactate	C7H14O3	NA	HILIC	level2	Negative	MS1+MS2 matches	[M-H]-	145.087	0	84.9	NA	0.9462	21.9428	22.1885	21.3987	22.5333	22.4804	22.3965	21.3563	22.1642	22.4307	21.7417	21.6324	21.8485	21.3458	21.3219	22.4174	23.092	21.9275	21.732	22.057	21.8447	22.2074	22.4108	22.5597	23.2663	23.172	20.6645	22.9141	22.7252	22.2943	22.4408	21.9103	22.2237	20.7014	19.8654	20.8074	20.9867
M309T33	Eicosenoic acid	C20H38O2	NA	HILIC	level2	Negative	MS1+MS2 matches	[M-H]-	309.28	0.6	33.2	NA	0.9902	25.7978	26.7852	26.5834	26.344	26.2833	25.0081	25.745	25.1331	26.2443	25.518	26.075	25.9238	26.4363	27.6432	27.2886	27.2037	26.7339	26.2093	26.4646	25.5869	26.7286	27.0566	25.7988	26.5678	26.423	25.6916	26.377	26.6456	25.7295	26.7066	25.8235	26.6877	26.6673	26.2533	25.5934	26.6348
M309T44	Eicosenoic acid_2	C20H38O2	NA	HILIC	level2	Negative	MS1+MS2 matches	[M-H]-	309.28	0.3	43.9	NA	0.9902	26.0056	26.913	26.7922	25.3433	26.7658	25.3246	26.2199	25.8679	24.6672	25.731	26.1201	26.0373	26.7976	27.8693	27.4719	27.5414	26.7145	25.7358	26.6818	26.0633	26.451	26.446	26.4092	27.0142	26.7621	25.8932	27.9927	27.0816	26.341	27.227	26.2447	26.4584	26.7568	26.1994	25.7162	26.6347
M337T405_2	N-(2-Furoyl)glycine	C7H7NO4	NA	HILIC	level2	Negative	MS1+MS2 matches	[2M-H]-	337.063	14.5	405.5	NA	0.8156	20.3266	20.1846	19.9005	20.8274	19.9768	17.7157	19.7002	20.2066	19.5812	21.2753	22.2136	20.963	22.6473	20.1682	21.493	21.9125	21.1151	20.293	21.2324	21.7935	19.8883	20.0221	22.1161	20.2592	19.0724	19.9459	20.1527	20.0151	21.3219	21.6625	20.4695	20.7139	21.6264	21.4489	21.4546	21.1791
M144T255	N-Methylisoleucine	C7H15NO2	NA	HILIC	level2	Negative	MS1+MS2 matches	[M-H]-	144.103	0.7	255	NA	0.9992	20.8654	20.5122	20.4705	20.6664	20.6907	20.2224	20.2284	20.6174	20.471	20.623	20.6306	20.2723	20.4826	20.6233	20.4829	20.7751	20.2614	20.375	20.601	20.5768	20.4366	20.5718	20.9175	20.3248	20.2777	20.4086	21.03	20.6829	20.7609	20.6703	20.6287	20.8068	20.3699	20.1352	20.5405	20.3571
M192T84_1	N-Methylthreonine	C5H11NO3	NA	HILIC	level2	Negative	MS1+MS2 matches	[M+CH3COO]-	192.089	6.8	83.5	NA	0.9914	20.7139	21.4485	21.2316	21.8028	21.3271	19.3233	20.2367	21.153	20.8288	21.1911	21.1687	20.9798	21.4933	21.416	21.5425	21.7866	21.3264	20.1226	21.0351	23.0287	22.0999	20.8327	21.2792	21.3064	20.9679	21.0789	20.7601	20.983	22.4693	22.8164	20.6232	20.8271	21.5087	21.3894	20.7278	21.1275
M130T359	N-Methylvaline	C6H13NO2	NA	HILIC	level2	Negative	MS1+MS2 matches	[M-H]-	130.087	0.8	358.6	NA	0.9683	22.6698	22.3086	22.1201	22.3685	22.9286	23.1151	22.4589	21.9751	20.8863	23.1383	22.7347	23.6522	22.148	21.8496	21.3034	21.6808	21.3697	22.7815	24.0644	23.2005	21.8505	20.8744	22.8289	22.2328	22.8572	21.9907	21.1103	22.3951	22.809	22.186	22.4788	22.796	22.2896	22.1416	22.2804	21.589
M227T433	Proline-hydroxyproline	C10H16N2O4	NA	HILIC	level2	Negative	MS1+MS2 matches	[M-H]-	227.104	0.4	433.1	NA	0.933	19.8588	20.4603	20.666	20.3773	20.3913	19.8796	20.1568	19.597	20.0146	19.5357	20.1491	19.9795	20.4496	19.7649	18.7236	19.5948	19.9419	20.6223	19.0855	20.2297	19.4548	20.6449	20.1896	19.5642	20.2869	20.3392	19.9732	20.7161	20.2322	20.7893	20.3358	19.938	18.9277	20.0218	19.5874	19.7218
M281T207	Vaccenic acid	C18H34O2	NA	HILIC	level2	Negative	MS1+MS2 matches	[M-H]-	281.248	0.4	207.5	NA	1	24.8848	25.8201	26.1284	25.9117	25.016	25.1089	25.5969	24.7319	25.8043	24.461	25.0568	24.1298	24.8471	25.0545	24.9903	25.6758	24.9344	26.1238	26.41	24.8669	24.8647	24.6714	25.2893	25.8617	25.271	25.4303	25.247	25.8785	24.4177	24.9313	24.5753	24.6401	24.8207	25.2052	25.4532	25.3723
M663T384	NAD+	C21H28N7O14P2	C00003	HILIC	level3	Negative	MS1+adduct annotation	[M-H]-	663.107	3.8	383.6	NA	NA	20.5646	20.3987	20.5378	20.3924	20.9455	20.9566	20.7473	21.0247	20.7174	20.6789	20.5291	20.3109	20.4861	20.375	20.541	20.9935	20.914	20.3538	19.8856	21.1931	20.6187	20.7893	20.8488	20.8416	20.2012	20.9198	19.9635	21.1029	21.0002	20.5678	20.8263	20.7449	20.6515	20.4508	20.9599	20.6959
M129T199	2,5-Dioxopentanoate	C5H6O4	C00433	HILIC	level3	Negative	MS1+surrogate MS2 matches	[M-H]-	129.019	0.8	199.4	NA	0.976	24.2256	23.9802	23.366	23.8829	23.7	23.2261	23.5063	23.6075	23.543	24.4119	24.6791	23.9704	24.0168	23.1674	23.3396	23.7655	22.9789	23.8311	24.0847	23.6066	22.7893	23.7847	23.6333	23.4834	23.4266	23.1485	23.2606	23.7073	24.27	23.8764	24.0137	23.3219	23.401	23.3319	23.421	23.5134
M242T209	Cytidine	C9H13N3O5	C00475	HILIC	level3	Negative	MS1+adduct annotation	[M-H]-	242.08	6.6	208.6	NA	NA	22.1813	21.5957	21.9407	22.3913	21.9173	21.6328	21.432	22.0333	22.0479	21.6933	22.1909	20.7206	21.3341	21.1562	21.9548	23.0874	22.3541	22.1584	21.9329	22.3516	21.7727	20.5454	22.1497	21.1428	22.069	21.3368	21.7528	21.4758	21.6297	21.83	21.8784	21.7984	21.684	21.9989	22.1404	22.2476
M165T363	Xylonate	C5H10O6	C00502	HILIC	level3	Negative	MS1+surrogate MS2 matches	[M-H]-	165.041	0.6	363.2	NA	0.6817	23.5489	23.0738	23.0138	23.9855	22.7911	23.2621	23.7305	24.2235	23.7237	23.546	22.9419	22.7397	22.9062	22.5113	23.2167	22.4848	22.9148	23.7281	23.4352	24.262	23.7383	22.582	24.2977	24.3374	23.3141	23.143	23.9144	23.0866	23.2366	23.5202	23.4197	23.1068	22.9694	22.8796	23.2667	23.2351
M259T370	Cystathionine	C7H14N2O4S	C00542	HILIC	level3	Negative	MS1+surrogate MS2 matches;MS1+surrogate MS2 matches	[M+K-2H]-	259.013	12	369.6	NA	0.9792	19.2847	19.733	18.9761	19.5077	19.4684	19.0327	18.9857	19.3435	19.3632	19.811	19.5254	18.6777	19.6814	19.5386	19.7701	19.4201	18.5611	19.6986	19.2424	19.3602	18.8938	19.0941	19.3936	19.5858	19.5328	19.1931	19.2738	19.16	19.5622	19.2228	19.5813	19.3667	19.4522	19.001	19.1866	19.435
M158T150	Indole-3-acetaldehyde	C10H9NO	C00637	HILIC	level3	Negative	MS1+surrogate MS2 matches	[M-H]-	158.061	0.6	150.3	NA	0.9823	24.4732	23.0642	24.3377	23.9447	24.0394	24.0216	23.9554	24.146	25.0414	24.0737	24.2357	24.6892	25.3357	25.541	24.0166	24.4361	23.5389	23.9766	24.4748	24.9278	24.1242	23.3655	24.0696	24.2536	23.4234	23.756	24.2409	24.6635	24.0026	25.4765	23.907	22.7813	24.3022	25.6561	24.1339	24.1583
M231T380	Glutamylcysteine	C8H14N2O5S	C00669	HILIC	level3	Negative	MS1+surrogate MS2 matches	[M-H2O-H]-	231.043	6.5	380.1	NA	0.8876	20.7808	20.7999	21.182	21.1629	20.8362	21.1766	21.1809	20.6068	20.509	20.6978	20.9627	20.3347	20.548	20.5499	20.5591	20.8093	21.287	20.5387	21.0289	20.4044	20.1304	20.5995	20.8436	20.1471	20.5677	20.8824	20.7107	21.1803	20.7494	20.7453	20.7645	20.5843	20.6566	20.6053	20.6485	20.7339
M177T307	Gulonate	C6H12O7	C00800	HILIC	level3	Negative	MS1+adduct annotation	[M-H2O-H]-	177.041	0.6	306.9	NA	NA	22.4825	22.8444	22.8673	23.5136	22.3462	23.059	22.8574	22.8179	22.4684	23.5138	23.9282	23.9277	22.299	17.278	16.8715	23.6347	22.3085	21.4384	23.5943	22.4376	23.561	22.7718	23.3497	22.6952	22.9811	22.8173	22.3236	23.2249	22.5316	21.5229	22.6674	23.3133	22.3819	23.1981	22.6119	22.3226
M166T299	2-Oxoglutaramate	C5H7NO4	C00940	HILIC	level3	Negative	MS1+adduct annotation	[M+Na-2H]-	166.014	10.2	299.4	NA	NA	20.2886	20.0372	20.2225	20.4679	20.0243	20.0223	19.8183	20.2446	20.2741	20.2859	21.1199	20.0591	20.0005	20.1794	20.2969	20.5805	20.1874	19.909	20.769	20.4151	21.157	20.1053	20.5202	19.8542	20.5298	19.8983	20.2844	20.2334	20.4515	20.6188	19.8313	20.1591	20.5551	20.6881	19.8211	19.9145
M200T359	Succinyl-homoserine	C8H13NO6	C01118	HILIC	level3	Negative	MS1+surrogate MS2 matches	[M-H2O-H]-	200.054	12	358.6	NA	0.6404	23.9274	23.9569	24.1181	24.065	23.7479	23.8906	24.3687	23.7148	23.0228	23.9394	24.359	23.3451	23.9373	23.962	24.0452	23.8732	23.959	23.8659	24.295	24.4799	24.2732	23.9747	23.854	24.1468	24.685	24.1172	24.0498	24.2434	24.1453	24.1801	23.8111	23.8471	23.8707	24.9414	23.8342	23.9451
M177T268	Cys-Gly	C5H10N2O3S	C01419	HILIC	level3	Negative	MS1+surrogate MS2 matches	[M-H]-	177.034	1.1	267.9	NA	0.9999	24.6146	24.4304	23.6283	24.1044	24.5571	23.7724	23.3207	23.8872	23.666	23.6118	24.3047	23.9117	24.9519	24.5107	23.4022	23.8726	23.6703	23.0439	23.649	24.31	24.5626	23.5584	23.9486	23.8204	23.375	23.6565	24.4624	24.16	23.8941	25.392	24.3698	24.8375	23.3721	23.6273	23.9951	23.6765
M221T312	2,3-Dimethylmalate	C6H10O5	C02360	HILIC	level3	Negative	MS1+surrogate MS2 matches	[M+CH3COO]-	221.067	0.5	312.4	NA	0.9749	19.8786	21.0039	20.1111	20.0643	20.783	21.1508	20.7233	20.0469	20.4034	20.3406	20.8978	20.5448	22.4127	19.6618	20.2777	21.0524	20.2017	20.7649	21.0356	20.492	20.5412	20.385	20.6444	20.919	21.2814	21.5815	20.7097	20.4401	20.1545	20.1824	20.8154	20.1441	20.5934	21.1309	20.3105	20.164
M139T284	3-Chloro-alanine	C3H6ClNO2	C02635	HILIC	level3	Negative	MS1+surrogate MS2 matches	[M+NH4-2H]-	139.026	13.7	284.5	NA	0.9907	26.2364	26.1903	28.0834	25.7366	26.5369	28.1196	27.7185	25.9563	25.6559	18.3814	26.4854	25.2361	27.441	27.5052	25.4554	27.2001	25.9456	25.9236	26.8849	25.2406	26.9717	17.2572	25.3011	25.8814	26.1347	26.5976	25.5664	26.7174	25.7091	25.9722	25.8485	27.3868	25.9588	26.6214	25.697	25.8734
M139T321	3-Chloro-alanine_3	C3H6ClNO2	C02635	HILIC	level3	Negative	MS1+surrogate MS2 matches	[M+NH4-2H]-	139.026	12.9	321	NA	0.9651	24.3297	24.2263	24.6861	24.4978	23.6852	24.5572	23.499	24.0751	23.8636	24.0106	23.7931	23.186	24.3245	24.8771	24.5502	24.824	23.2798	23.891	24.2183	25.3249	24.3185	24.3918	24.0128	24.3193	24.454	24.4446	24.1682	24.5832	24.2125	18.8659	23.9846	24.2392	23.9337	24.5808	23.9145	24.1412
M139T307	3-Chloro-alanine_2	C3H6ClNO2	C02635	HILIC	level3	Negative	MS1+surrogate MS2 matches	[M+NH4-2H]-	139.026	12.9	306.9	NA	0.9888	26.2409	26.2714	26.1524	26.1119	26.6827	26.5662	26.4258	26.2032	25.9996	26.3564	26.7312	26.0608	26.1216	26.2077	19.0963	26.1024	25.6974	26.4786	26.3509	26.1686	26.8684	18.0427	25.3212	26.2945	18.6845	26.9829	24.946	26.9417	26.0618	26.3376	26.1317	26.6789	26.0945	26.6811	25.9579	25.8848
M129T246	4,5-Dioxopentanoate	C5H6O4	C02800	HILIC	level3	Negative	MS1+surrogate MS2 matches	[M-H]-	129.019	0.8	245.8	NA	0.976	22.3028	21.9479	21.538	21.6956	22.0615	21.8985	22.351	22.0705	21.9964	22.7673	22.5195	21.9488	22.4288	22.0753	21.5816	22.0061	21.8648	21.6328	22.0606	22.145	22.2175	21.7387	21.9698	22.5238	22.0775	21.9862	22.3312	21.7328	22.2338	22.4849	21.9936	22.4256	22.0985	22.5348	22.0756	22.0209
M158T191	5-Acetamidopentanoate	C7H13NO3	C03087	HILIC	level3	Negative	MS1+adduct annotation	[M-H]-	158.082	0.6	191.5	NA	NA	21.4787	22.0935	21.2971	21.3883	22.1129	21.5619	21.3347	22.3409	21.8315	21.7901	21.1957	21.8585	21.5952	21.3161	21.7593	21.4977	20.1337	21.2342	22.0354	22.087	23.1834	21.5147	21.794	21.6094	21.4498	21.3287	21.4433	21.1182	21.7248	21.1677	21.2107	21.1496	21.5531	21.8121	21.934	22.0372
M146T310	threo-3-Methylaspartate	C5H9NO4	C03618	HILIC	level3	Negative	MS1+adduct annotation	[M-H]-	146.046	0	309.5	NA	NA	25.6872	25.5767	25.725	24.7988	26.0306	24.9407	24.8841	24.8383	25.1316	24.9611	24.9618	24.3834	24.5351	24.8216	23.8582	24.5924	24.9059	25.1236	25.3697	24.2526	25.5268	25.3632	24.6398	24.5079	25.3933	25.269	24.9238	24.883	24.5609	24.8104	24.7487	24.7591	23.5845	25.2364	24.347	24.5694
M932T350	Bis(5'-adenosyl) pentaphosphate	C20H29N10O22P5	C04058	HILIC	level3	Negative	MS1+surrogate MS2 matches	[M+NH4-2H]-	932.027	7.4	350.3	NA	0.9802	25.2098	25.2742	24.9072	25.3471	24.9466	24.9497	25.0181	25.5613	25.481	25.2989	25.2256	25.2576	25.353	25.5163	25.39	25.5555	25.1107	25.0832	25.373	25.7552	25.7557	24.8963	25.3686	25.4365	25.114	24.952	25.4411	24.8578	25.3742	25.484	25.3201	25.4925	25.3179	25.3069	25.5416	25.3662
M144T295	2-Aminoadipate 6-semialdehyde	C6H11NO3	C04076	HILIC	level3	Negative	MS1+adduct annotation	[M-H]-	144.067	0	295.1	NA	NA	20.89	21.4045	21.2295	21.3262	21.2849	21.5162	21.2349	21.0806	20.7423	21.2545	21.348	20.9642	21.8866	21.0412	21.0444	21.159	21.5482	21.0906	21.6516	21.6698	21.5617	21.8285	21.3921	20.9247	21.1381	20.9957	21.2268	21.2203	21.1569	21.0023	21.4237	21.7665	21.0571	21.4769	21.0257	21.1891
M128T191	1-Pyrroline-3-hydroxy-5-carboxylate	C5H7NO3	C04281	HILIC	level3	Negative	MS1+surrogate MS2 matches	[M-H]-	128.035	0	190.8	NA	1	24.645	23.9353	23.9998	24.314	24.2782	24.31	24.2363	24.028	24.4465	24.5492	24.2104	24.3714	24.4822	24.714	24.3982	24.4421	24.3928	24.4277	24.3467	24.6273	25.0661	24.2831	24.0704	24.7854	25.2948	24.7227	24.1649	24.3822	24.0831	24.8259	24.2632	24.8197	24.4894	24.3364	24.0345	24.3765
M383T311	4'-Phosphopantothenoyl-cysteine	C12H23N2O9PS	C04352	HILIC	level3	Negative	MS1+surrogate MS2 matches	[M-H2O-H]-	383.065	8.6	311.4	NA	0.6332	23.2837	24.5033	24.3613	22.9751	23.5903	24.2899	23.6742	23.9941	23.7465	23.9155	23.4035	24.6798	24.6885	24.4587	24.0136	22.5044	23.5629	23.8676	24.2216	23.7854	23.7822	23.3501	23.4648	23.7725	23.7339	23.9591	24.0645	24.2395	23.935	24.223	23.455	23.3244	23.4537	23.9025	23.818	24.0127
M331T207	2-Hydroxytridecane-1,2,3-tricarboxylate	C16H28O7	C04655	HILIC	level3	Negative	MS1+surrogate MS2 matches	[M-H]-	331.176	0.3	206.5	NA	0.3028	24.5486	20.7181	23.0253	23.2387	24.406	22.9185	23.0911	23.2074	23.1917	23.0352	24.8305	23.9529	20.9061	22.8247	19.8086	23.0802	19.7482	23.1648	23.0161	23.2081	23.0889	23.2408	23.1569	21.3395	23.1715	23.1118	22.5481	22.2026	21.8931	23.1378	23.1496	23.054	23.0584	23.0401	23.1716	23.2733
M407T101	3alpha,7alpha,12beta-Trihydroxy-5beta-cholanate	C24H40O5	C04661	HILIC	level3	Negative	MS1+surrogate MS2 matches	[M-H]-	407.28	0.5	100.6	NA	0.2511	21.6282	21.3296	22.0219	20.6241	22.4611	22.2371	22.1767	22.1949	21.2024	23.9659	22.4644	22.0365	22.7983	22.2739	20.7436	22.5357	20.7268	20.7914	22.0737	21.9651	22.1591	22.0253	20.7175	22.3565	22.2258	22.0342	22.4624	22.9321	21.8944	22.1181	21.2789	22.5449	22.3088	21.128	21.1732	21.6169
M436T321_2	N6-(delta2-Isopentenyl)-adenosine 5'-monophosphate	C15H22N5O7P	C04713	HILIC	level3	Negative	MS1+adduct annotation	[M+Na-2H]-	436.103	5.5	321.1	NA	NA	19.553	19.9557	19.8123	18.7069	19.5464	19.7626	20.0085	18.2646	19.505	20.1432	19.9028	19.6539	19.0012	19.7088	19.8567	19.4955	19.8728	20.0186	20.0273	19.6166	20.2197	19.8063	18.7052	19.3035	19.9746	19.8682	19.4773	19.7292	20.0637	19.4614	18.4271	19.924	19.2439	19.3292	17.8251	20.9076
M485T383	2-(alpha-Hydroxyethyl)thiamine diphosphate	C14H23N4O8P2S	C05125	HILIC	level3	Negative	MS1+surrogate MS2 matches	[M+NH4-2H]-	485.086	9.9	383.5	NA	0.9776	19.2651	19.2443	19.1181	18.9246	18.8653	19.8173	19.0316	20.1175	18.7201	18.6731	18.7526	18.6895	18.9955	20.0339	19.1337	18.9782	19.1749	18.7443	19.2612	19.5254	19.4468	18.0578	18.7615	19.3054	19.7296	18.7191	18.95	18.7447	19.8648	18.9626	18.9942	18.6788	19.8872	19.6515	18.8258	19.0007
M165T399	Amino-cyanobutanoate	C5H8N2O2	C05715	HILIC	level3	Negative	MS1+surrogate MS2 matches	[M+K-2H]-	165.005	10.9	399	NA	0.8575	23.908	23.3816	23.1544	23.8537	23.2755	23.6652	23.552	23.9727	23.6833	23.2311	23.1729	23.254	22.9909	23.4145	23.2951	23.3897	23.3275	23.2068	23.3982	23.8553	23.3309	21.4183	23.442	23.5479	23.3355	23.5496	23.6667	23.3306	23.3596	24.2002	23.5099	23.4007	23.5712	23.3124	23.4018	23.36
M602T205	Phycocyanobilin	C33H38N4O6	C05786	HILIC	level3	Negative	MS1+surrogate MS2 matches	[M+NH4-2H]-	602.302	5.6	205.2	NA	0.4566	24.2615	24.4215	25.2699	23.3837	24.8864	23.6074	24.1066	23.7244	23.3806	24.1193	24.9146	24.4618	24.8998	24.3174	24.4523	23.7737	24.9854	23.8455	24.391	24.456	23.984	23.3589	24.3565	23.8667	24.9694	24.3245	23.9799	23.642	24.5304	24.3048	24.343	23.0023	24.1122	24.7711	24.4007	24.8314
M293T234_1	Nicotinate ribonucleoside	C11H14NO6	C05841	HILIC	level3	Negative	MS1+surrogate MS2 matches	[M+K-2H]-	293.033	9.2	234.3	NA	0.9808	24.338	24.527	24.5351	25.1084	23.6414	24.2476	24.5157	24.2234	24.6585	23.77	24.5529	24.6418	25.9634	24.7542	24.3804	25.3879	24.7899	25.9288	23.894	24.9293	24.2468	24.1699	25.0158	23.8553	23.3279	24.1703	24.9093	23.5096	23.862	24.3187	24.5926	24.8986	23.3111	24.4936	24.4969	24.2225
M583T243	Phytochromobilin	C33H36N4O6	C05913	HILIC	level3	Negative	MS1+surrogate MS2 matches	[M-H]-	583.251	8.4	243.2	NA	0.8585	18.3073	18.6638	20.823	20.381	19.2102	18.2542	20.414	17.8728	17.5116	19.2653	20.8754	19.1799	20.5782	19.7568	19.0292	19.7248	18.5547	19.8911	20.4914	20.3797	20.67	20.9263	20.3367	18.9695	19.3681	19.8871	20.7052	19.2603	18.6062	20.1328	19.3101	20.4606	19.8897	21.1713	20.7235	19.5619
M249T46	Tetradecanoic acid	C14H28O2	C06424	HILIC	level3	Negative	MS1+adduct annotation	[M+Na-2H]-	249.186	9.6	45.8	NA	NA	23.1854	23.0602	23.9938	22.784	23.2196	23.5113	23.0078	23.3381	23.6638	23.0475	23.5658	23.4254	23.9537	23.8043	23.8585	23.6455	23.5682	23.6253	23.5684	23.7573	20.539	23.3803	23.6839	23.5495	23.2212	22.3042	22.7111	23.7696	23.3155	24.1719	23.4265	23.5288	23.5781	23.5877	23.5001	23.1663
M195T113	N-Acetylisoniazid	C8H9N3O2	C07585	HILIC	level3	Negative	MS1+surrogate MS2 matches	[M+NH4-2H]-	195.087	7.2	112.5	NA	0.9828	23.9769	23.921	23.5245	23.8826	21.5825	23.6162	24.2205	24.473	24.1309	20.128	24.5777	19.2898	24.2785	23.6359	23.7938	24.1224	23.4356	22.5172	23.872	24.5012	24.1051	18.9311	23.6893	23.8658	23.6025	23.7361	23.8987	23.6743	23.4526	21.1034	23.9348	23.7896	23.821	23.3563	21.3122	24.2916
M267T319	2-O-(alpha-Mannosyl)-glycerate	C9H16O9	C11544	HILIC	level3	Negative	MS1+surrogate MS2 matches	[M-H]-	267.075	12	319	NA	0.9808	19.3397	19.5563	19.723	19.3452	19.365	18.8467	20.0917	18.9295	18.4782	19.2754	19.8869	18.431	17.941	17.2548	20.2163	18.7041	20.8637	19.5941	19.6894	19.0583	20.1881	19.6885	19.8072	19.0097	19.4319	18.5019	18.1565	19.4895	19.7079	18.9458	19.7664	19.6967	19.06	20.8556	20.1408	19.4212
M124T350	2-Aminomalonate semialdehyde	C3H5NO3	C11822	HILIC	level3	Negative	MS1+surrogate MS2 matches	[M+Na-2H]-	124.002	0	350.4	NA	0.9898	26.3273	26.2602	26.2712	26.1086	26.0656	25.9741	26.1824	26.5043	26.2546	26.1542	26.2268	26.2132	26.3443	26.3	26.2401	26.2269	26.2634	26.1984	26.2606	26.0951	26.2914	26.2255	26.207	26.2206	26.1299	26.1534	26.2101	26.2207	26.4471	26.0998	26.2268	26.3244	26.1037	26.1267	26.1661	26.146
M183T274	5-Hydroxy-2-oxo-4-ureido-2,5-dihydro-1H-imidazole-5-carboxylate	C5H6N4O5	C12248	HILIC	level3	Negative	MS1+surrogate MS2 matches	[M-H2O-H]-	183.016	0	273.8	NA	0.9988	27.8431	27.5769	27.3506	27.3643	27.3586	27.1592	27.2979	27.6525	27.3609	27.4853	27.3158	26.9232	26.3771	26.7986	27.0279	26.6257	27.4356	27.4119	27.2121	27.1662	27.9318	25.578	26.7952	27.2672	27.4521	27.7779	27.153	27.6071	27.4704	27.5342	27.8461	28.1616	27.4177	27.4311	27.3781	27.6037
M744T352	Nicotinic acid adenine dinucleotide phosphate	C21H28N6O18P3	C13051	HILIC	level3	Negative	MS1+surrogate MS2 matches	[M-H]-	744.064	5.8	352.3	NA	0.8935	23.5869	24.0281	23.9915	22.4436	23.9712	24.4969	24.855	24.5006	24.0442	24.3956	24.4235	24.0801	24.2673	24.1212	24.2994	17.9212	24.9411	24.7826	24.534	21.9266	25.0093	23.7774	23.8501	24.0409	24.7988	24.4475	24.0967	24.2742	24.5697	24.2991	24.3311	24.1691	24.9738	24.9204	24.2759	23.9675
M139T92	4-Hydroxymethylcatechol	C7H8O3	C14110	HILIC	level3	Negative	MS1+surrogate MS2 matches	[M-H]-	139.04	0.7	91.5	NA	0.6424	23.332	22.685	25.125	25.3856	24.7463	23.4967	19.7388	22.8784	21.5033	26.5075	24.8031	23.7348	22.3958	25.8932	24.9484	22.8955	26.2059	20.9394	23.6521	25.4448	24.527	22.625	21.125	22.9106	22.4548	26.8994	23.7483	27.2847	26.5723	26.4953	27.0222	26.4641	23.0778	21.1848	18.9276	25.1679
M314T248	Indolylmethylthiohydroximoyl-cysteine	C13H15N3O3S	C16518	HILIC	level3	Negative	MS1+surrogate MS2 matches	[M+Na-2H]-	314.055	8.3	248.1	NA	1	19.8436	19.8175	19.5923	19.6977	19.5809	19.5489	19.7353	19.7835	19.5516	19.2196	19.9219	19.6446	20.3649	19.5638	21.7662	21.1213	20.5786	19.9743	18.2592	17.3608	19.717	19.5214	19.8094	20.6438	18.6897	20.0125	19.8209	19.5339	18.5018	19.966	19.6622	19.6539	16.1392	18.4263	17.7146	18.9051
M201T253	Isonicotinylglycine	C8H8N2O3	C16623	HILIC	level3	Negative	MS1+surrogate MS2 matches	[M+Na-2H]-;[M+Na-2H]-	201.026	12.9	252.6	NA	0.9528	25.6044	25.6211	25.9011	25.5064	25.8037	25.7622	25.6601	25.5815	25.5095	25.6993	26.0585	25.4639	25.7158	24.3472	25.8226	25.7854	24.6998	25.5714	25.6	25.8507	25.6426	25.7264	25.3905	25.9209	25.9536	25.7891	25.4654	25.7818	25.7523	25.8437	25.5893	25.5643	25.7553	25.7259	25.5887	25.6643
M223T203_2	Isoniazid pyruvate	C9H9N3O3	C16624	HILIC	level3	Negative	MS1+surrogate MS2 matches	[M+NH4-2H]-	223.082	6.3	203.3	NA	0.9964	27.7471	27.7202	27.227	27.5127	27.1892	27.8099	27.9408	28.3972	28.3903	26.8423	26.8297	25.1339	24.6311	27.5445	27.4211	27.5142	26.5805	27.4466	27.8416	28.1464	27.0145	25.8507	27.4143	28.7955	28.3935	27.6733	28.204	27.6102	28.0279	28.2265	27.9071	27.8699	27.8216	27.4058	27.7822	27.7334
M329T303	2-O-(6-Phospho-alpha-mannosyl)-glycerate	C9H17O12P	C16699	HILIC	level3	Negative	MS1+surrogate MS2 matches	[M-H2O-H]-	329.029	1.8	302.9	NA	0.9958	21.3332	21.117	20.9468	20.9829	21.0213	20.7279	20.9252	21.2612	20.7835	20.8095	20.8692	19.0833	20.6428	20.9874	20.9753	21.1838	20.9035	20.7325	20.9989	21.4541	21.3527	20.4952	21.0034	20.8725	20.9679	20.9528	21.199	21.0986	20.85	21.5695	21.2379	21.1429	21.2951	21.3618	20.6516	20.8793
M595T84	cis-9,10-Epoxystearic acid	C18H34O3	C19418	HILIC	level3	Negative	MS1+surrogate MS2 matches	[2M-H]-	595.494	0	83.7	NA	1	27.8225	27.8432	27.4112	26.7084	27.5077	29.4306	28.1807	28.3185	28.1	26.4675	28.3889	28.1136	28.2266	26.6621	25.9586	26.0691	26.051	27.0514	27.7261	27.2624	26.6119	26.8911	26.7407	29.0353	28.2778	28.2347	28.2981	28.5684	28.1938	28.1224	27.3302	27.6939	27.2098	27.0666	26.9726	27.3522
M1033T353	P1,P6-Bis(5'-adenosyl)hexaphosphate	C20H30N10O25P6	C20190	HILIC	level3	Negative	MS1+surrogate MS2 matches	[M+K-2H]-	1032.93	1.2	353	NA	0.9545	22.2991	22.2377	21.7182	22.2773	22.2208	21.7969	21.8445	22.535	22.1753	22.2037	22.3674	22.1368	22.4089	22.246	22.6945	21.9893	22.7089	22.2667	22.3247	22.805	22.3158	22.578	22.2956	22.3079	22.2463	21.955	22.5304	22.0653	22.3849	22.3952	22.2947	22.7015	22.6916	21.9579	22.3942	22.2966
M186T384	4-Hydroxy-2,3,4,5-tetrahydrodipicolinate	C7H9NO5	C20258	HILIC	level3	Negative	MS1+surrogate MS2 matches	[M-H]-	186.038	13.4	383.8	NA	0.9984	21.1196	21.4755	21.7602	21.9388	21.7908	21.6694	22.1823	21.8126	21.9224	21.6234	22.1428	22.3074	22.4217	22.2954	22.2232	21.6893	22.2822	22.2016	22.2334	20.5053	21.7676	21.7986	22.2471	21.8722	22.5042	21.849	21.8997	21.44	22.1858	21.6971	21.6767	21.645	22.1341	22.6986	21.5364	21.6945
M427T350	O-Carbamoyladenylate	C11H15N6O8P	C20684	HILIC	level3	Negative	MS1+surrogate MS2 matches	[M+K-2H]-	427.018	1.9	350	NA	0.9724	26.2484	26.9359	26.9439	26.8754	26.9258	27.0003	26.8082	27.0757	26.8713	27.1256	27.0075	26.9418	26.6713	26.5606	27.0969	26.206	26.2202	26.9528	26.4552	26.9142	26.3623	27.0597	26.912	27.1047	26.9168	26.8508	26.8881	27.0213	26.9757	25.8857	25.9327	27.3128	26.8712	27.086	26.9658	26.9254
M208T195	Glucaro-1,5-lactone	C6H8O7	C20890	HILIC	level3	Negative	MS1+adduct annotation	[M+NH4-2H]-	208.048	6.2	195	NA	NA	22.6407	22.235	21.6739	22.148	22.6191	22.0367	22.8642	22.3339	22.6562	22.4991	22.3283	22.1627	20.9976	21.6642	22.2895	21.8208	21.379	22.0986	22.711	22.5499	21.9262	19.7296	20.4522	22.2669	22.0781	22.3211	22.0357	23.0069	22.5096	22.1799	22.5191	22.2894	22.0194	22.2577	21.5189	22.6317
M403T294	3,4,5-trihydroxy-6-((2-(phosphonooxy)acryloyl)oxy)tetrahydro-2H-pyran-2-carboxylic acid	C9H13O12P	NA	HILIC	level3	Negative	MS1+surrogate MS2 matches	[M+CH3COO]-	403.027	3	294.2	NA	0.579	21.8288	21.8274	21.7306	21.5784	22.189	22.0278	21.7704	21.6651	21.7595	21.6987	21.9129	21.8252	20.3078	21.4811	20.7246	21.6532	21.7467	21.4652	21.4653	21.8926	22.2907	18.2405	21.7123	21.649	21.8458	22.3681	21.7757	22.5568	21.3701	21.9523	21.8995	22.798	21.6849	21.9088	21.7869	21.489
M475T323	6-((5-(6-amino-2-hydroxy-9H-purin-9-yl)-4-hydroxy-2-(hydroxymethyl)tetrahydrofuran-3-yl)oxy)-3,4,5-trihydroxytetrahydro-2H-pyran-2-carboxylic acid	C16H21N5O11	NA	HILIC	level3	Negative	MS1+surrogate MS2 matches	[M+NH4-2H]-	475.14	7.2	322.9	NA	0.867	18.658	20.1076	18.416	20.3148	19.8969	18.0469	17.9285	18.4156	18.244	18.4284	19.0885	19.5806	18.1072	20.1189	20.085	18.3039	19.8511	20.154	18.4346	20.8552	19.8447	18.1591	17.4169	19.2989	18.4595	17.9112	18.4111	18.543	20.1054	19.9533	17.9621	17.7872	20.3024	20.0353	18.4013	17.7391
M291T243	2,3,4,5-tetrahydroxypentyl hydrogen sulfate	C5H12O8S	NA	HILIC	level3	Negative	MS1+surrogate MS2 matches	[M+CH3COO]-	291.04	2.7	243.3	NA	0.5159	19.0264	20.9199	19.9668	17.7992	18.7858	16.9137	17.479	17.5953	16.8456	18.3729	19.6593	18.8921	19.3572	21.7861	20.9945	19.3998	19.7086	18.1592	19.5441	18.9848	19.71	21.1216	18.8232	18.6177	19.3984	17.557	18.7006	19.5354	19.1754	20.5862	17.9198	20.4717	20.1634	18.6342	19.0356	20.4704
M290T369	2,4,6-trihydroxy-3-oxo-5-(sulfooxy)hexanoic acid	C6H10O10S	NA	HILIC	level3	Negative	MS1+surrogate MS2 matches	[M+NH4-2H]-	290.02	4.5	368.9	NA	0.5459	20.4147	20.113	20.0726	19.3603	19.4259	19.4562	19.839	20.1344	19.8617	19.4707	20.2352	18.2607	19.666	20.5449	20.5893	20.156	20.0183	19.7574	19.9018	20.0472	19.9763	18.6967	20.1194	20.0019	19.8255	19.7003	19.8627	19.7594	19.6721	20.5622	19.9717	20.1724	20.4552	20.4491	19.995	19.7639
M243T225	3-sulfooxybutanoic acid	C4H8O6S	NA	HILIC	level3	Negative	MS1+surrogate MS2 matches	[M+CH3COO]-	243.018	0	225.2	NA	0.8575	20.9949	20.4772	20.5178	20.1354	20.7008	21.4837	21.4819	21.6609	21.2335	19.1298	19.4937	20.2371	20.5654	20.3548	20.0104	20.0539	19.6936	20.1801	20.984	21.3029	20.4837	18.0017	20.3867	21.905	21.7197	21.3544	21.2644	21.0718	20.8428	20.9904	20.6832	20.8867	20.3746	20.9678	20.4926	20.2844
M245T201	3-(4-sulfooxyphenyl)propanoic acid	C9H10O6S	NA	HILIC	level3	Negative	MS1+surrogate MS2 matches	[M-H]-	245.012	0	200.8	NA	0.8245	23.0864	22.065	24.5397	21.0444	23.0733	23.1683	21.5095	22.5463	19.95	22.2545	22.2645	22.2331	21.7342	21.8794	22.0478	20.5496	22.3025	22.4306	22.3949	22.0536	22.1022	22.2847	22.1314	20.1596	21.126	24.0885	22.0064	22.1962	19.9777	20.8539	22.3436	22.0576	19.7489	22.3408	22.3044	22.2263
M481T384	6-((5-(2,4-dihydroxypyrimidin-5-yl)-3-hydroxy-4-(sulfooxy)tetrahydrofuran-2-yl)methoxy)-3,4,5-trihydroxytetrahydro-2H-pyran-2-carboxylic acid	C15H20N2O15S	NA	HILIC	level3	Negative	MS1+surrogate MS2 matches	[M-H2O-H]-	481.041	0	384.4	NA	0.9566	19.6969	19.7438	19.5232	20.0397	19.4658	19.5293	19.5754	19.2811	19.7319	19.2769	19.559	19.3548	18.7638	19.7044	19.0871	19.83	18.9316	19.9614	19.0568	20.4874	19.5721	19.4001	18.6962	19.3062	19.0493	19.2012	20.1426	19.4974	19.581	19.8512	19.7189	19.3276	18.4977	19.351	18.9226	19.3747
M261T193	3-(4-hydroxyphenyl)-2-sulfooxypropanoic acid	C9H10O7S	NA	HILIC	level3	Negative	MS1+surrogate MS2 matches	[M-H]-	261.007	0	193.5	NA	0.8266	21.495	23.3557	20.4982	25.3399	24.8353	21.7572	21.5333	22.5453	19.401	23.8899	22.0641	21.6841	22.534	23.29	23.2599	24.3536	20.6311	22.8333	21.3633	22.1651	23.1511	23.0253	20.6435	23.1398	21.4715	22.3903	23.35	23.6478	23.2297	23.3355	20.554	23.0704	23.2514	23.2381	20.4796	19.726
M114T343	4-amino-5-Hydroxypentanoic acid	C5H11NO3	NA	HILIC	level3	Negative	MS1+adduct annotation	[M-H2O-H]-	114.056	0.9	343.4	NA	NA	24.8976	24.5349	24.4857	24.8089	24.2519	24.6882	24.8844	24.9025	24.6661	24.4932	24.6961	24.4091	24.6464	16.6586	24.6984	24.9202	24.6822	24.2182	24.7798	25.6468	25.561	24.301	25.5295	24.6265	25.322	24.487	24.6809	24.659	25.4561	24.7541	24.7312	24.5784	24.6572	23.0871	24.5211	24.5514
M260T306	Tyrosine O-Sulfate	C9H11NO6S	NA	HILIC	level3	Negative	MS1+surrogate MS2 matches	[M-H]-	260.023	0	306.4	NA	0.9586	22.8418	22.4194	22.7308	22.0324	22.4909	23.5533	23.4025	23.4718	22.8974	24.0803	24.3427	23.2418	22.1194	22.9279	22.3354	21.3137	23.2838	23.2236	24.0657	22.3797	23.3987	23.1816	23.0802	23.667	23.3314	23.567	23.0779	23.8032	23.6323	24.1803	23.0287	23.5359	23.3596	23.2964	22.8836	22.6153
M528T194	4-(12-hydroxy-10,13-dimethyl-7-(oxidaneyl)-3-oxohexadecahydro-1H-cyclopenta[a]phenanthren-17-yl)-N-(2-sulfoethyl)pentanimidic acid	C26H42NO7S	NA	HILIC	level3	Negative	MS1+surrogate MS2 matches	[M+NH4-2H]-	528.286	2.7	194.1	NA	0.0865	22.1029	21.7438	20.8937	21.7755	21.099	23.461	22.4374	22.2226	22.4147	21.7671	21.789	21.2213	21.9119	21.9018	21.807	22.2932	22.8356	22.7123	22.6305	22.4605	22.4093	22.6458	22.9039	21.3441	22.2365	21.4665	21.9977	21.9914	21.2098	21.9797	21.8324	21.0758	21.4767	22.1695	21.9416	21.8384
M349T261	2-[3,4-dihydroxy-5-(hydroxymethyl)oxolan-2-yl]oxy-6-(hydroxymethyl)oxane-3,4,5-triol	C11H20O10	NA	HILIC	level3	Negative	MS1+surrogate MS2 matches	[M+K-2H]-	349.051	8.3	260.8	NA	0.8011	19.7748	19.4355	19.3695	19.5423	19.2527	19.5832	19.2972	19.502	19.1319	19.5078	18.7475	19.1129	18.9816	19.2222	19.3495	19.3625	19.2215	19.3527	18.9293	19.2937	19.6307	18.8717	19.7787	19.072	19.2955	19.2861	19.2137	19.2669	19.3081	19.2851	19.7705	19.43	19.2646	16.7092	19.2731	19.3621
M886T349	1-(5-(((((((5-(6-amino-9H-purin-9-yl)-4-(phosphonooxy)-3-(sulfooxy)tetrahydrofuran-2-yl)methoxy)(hydroxy)phosphoryl)oxy)(hydroxy)phosphoryl)oxy)methyl)-4-hydroxy-3-(sulfooxy)tetrahydrofuran-2-yl)-3-carboxypyridin-1-ium	C21H28N6O24P3S2	NA	HILIC	level3	Negative	MS1+surrogate MS2 matches	[M-H2O-H]-	885.964	1.6	349.4	NA	0.9725	23.9703	24.3017	23.8429	23.1992	23.2346	22.8711	22.8934	23.5196	24.4301	23.3557	24.1265	24.1454	24.1244	22.8739	23.863	23.9941	23.5153	23.7524	23.5357	24.4911	23.5419	24.1329	23.7406	23.0718	23.1727	23.7366	23.0588	24.018	24.3349	23.1441	24.0811	23.8117	23.69	23.6636	23.1586	23.6025
M409T103	17-(1,5-dihydroxypentan-2-yl)-10,13-dimethylhexadecahydro-1H-cyclopenta[a]phenanthrene-3,7,12-triol	C24H42O5	NA	HILIC	level3	Negative	MS1+surrogate MS2 matches	[M-H]-	409.296	0	102.6	NA	0.9869	22.9212	22.5482	22.8254	23.027	22.7304	22.3524	22.4931	22.2081	22.5274	21.9049	22.7157	23.9024	23.2261	23.5159	22.813	22.9644	22.7078	22.4318	22.4716	22.7386	22.8317	21.1889	22.8263	22.7226	22.575	22.6319	23.1333	23.1431	22.4767	22.8441	22.3228	22.3311	23.5302	21.5766	22.6315	22.7092
M344T308	4-((6-carboxy-3,4,5-trihydroxytetrahydro-2H-pyran-2-yl)oxy)-2,3,4,5-tetrahydropyridine-2,6-dicarboxylic acid	C13H17NO11	NA	HILIC	level3	Negative	MS1+surrogate MS2 matches	[M-H2O-H]-	344.06	6.7	308.3	NA	0.5514	20.9276	20.9909	21.6041	21.5309	21.5475	21.5476	21.3934	20.7224	20.3622	21.5359	21.624	21.4257	21.0457	21.0164	21.3008	21.2294	21.4229	21.5846	21.3903	21.3831	21.3496	21.5993	21.2921	21.3539	21.282	21.5914	21.1091	21.6827	21.5804	21.2607	20.8333	20.9633	21.2008	21.7758	20.9898	21.0768
M147T529	Lysine	C6H14N2O2	C00047	HILIC	level1	Positive	MS1+RT+MS2 matches	[M+H]+	147.113	0.7	528.8	3.6	0.9956	22.0336	22.0046	22.0925	22.0577	22.1906	22.2635	22.6878	22.3996	21.8857	22.2131	22.9533	22.2113	23.011	22.5699	22.4036	22.6538	21.9132	21.7366	23.2839	23.6898	23.5329	21.8512	22.2654	22.5844	23.035	22.1618	22.1868	22.6163	22.8709	22.861	21.4699	22.5299	22.437	23.5706	22.1277	22.2719
M175T518_2	Arginine	C6H14N4O2	C00062	HILIC	level1	Positive	MS1+RT+MS2 matches	[M+H]+	175.119	0	518	5.3	0.9975	27.3702	27.4109	26.9484	27.6545	26.9597	26.699	27.1106	26.7829	26.375	27.2373	27.5257	26.0158	27.5559	27.4363	27.5015	26.9058	26.424	26.864	27.8878	28.0907	27.8344	26.5827	26.5133	28.0148	28.4101	26.4951	27.1467	26.5888	27.9669	27.6443	26.0407	26.0233	27.7034	27.8296	26.6966	26.9226
M147T379	Glutamine	C5H10N2O3	C00064	HILIC	level1	Positive	MS1+RT+MS2 matches	[M+H]+	147.076	0.7	378.7	2.5	0.999	29.4205	29.5929	29.3904	29.8079	29.2884	29.3908	29.302	29.3382	29.2698	29.2122	29.2672	29.0808	29.2479	29.4933	29.5335	29.8351	29.5975	29.2219	29.3249	29.8544	29.3314	29.2286	29.3965	29.6968	29.6559	29.2983	29.6582	29.4044	29.3889	29.7767	29.2012	29.2813	29.2482	29.3803	29.1961	29.2067
M116T322	Proline	C5H9NO2	C00148	HILIC	level1	Positive	MS1+RT+MS2 matches	[M+H]+	116.07	1.7	322.4	5.2	1	30.2831	30.3487	29.9112	30.7562	30.0273	29.4447	29.4487	30.0734	30.1371	30.1038	30.1968	30.0621	29.9999	30.1772	30.2629	30.4897	29.956	30.1033	30.4939	31.0877	30.6364	30.1356	31.0774	30.2569	30.3765	29.9837	30.1055	30.1424	30.4412	30.6573	30.5705	30.305	30.1924	29.9759	30.3606	30.1329
M123T55	Nicotinamide	C6H6N2O	C00153	HILIC	level1	Positive	MS1+RT+MS2 matches	[M+H]+	123.055	0.8	54.9	0.4	1	24.7376	24.3405	24.9465	24.7988	23.8686	23.9468	24.0602	23.7923	24.2071	24.0663	24.9717	25.4093	24.7611	25.4825	24.817	24.9716	24.5263	24.5978	24.3754	24.7903	24.3925	24.6277	25.4394	25.0335	24.4051	25.0514	25.2585	23.9767	23.7262	24.7472	24.4826	25.1816	25.0871	25.0604	24.5088	25.1435
M118T309	Valine	C5H11NO2	C00183	HILIC	level1	Positive	MS1+RT+MS2 matches	[M+H]+	118.086	0.8	308.6	0.6	0.9756	28.3601	28.5546	28.3075	28.851	28.3408	28.2502	28.3169	28.4158	28.19	28.1171	28.6654	28.4346	28.2684	28.5386	28.5312	28.5583	27.9732	28.2428	28.2651	28.5514	28.6851	27.9161	27.1956	27.6246	28.4388	28.0072	28.4588	28.2119	28.3745	28.2362	28.0959	28.3678	28.4263	28.4801	28.1671	28.2688
M120T360	Threonine	C4H9NO3	C00188	HILIC	level1	Positive	MS1+RT+MS2 matches	[M+H]+	120.066	0	360.1	2.8	0.9995	24.0982	24.1022	23.0818	25.1926	23.3942	23.0369	22.9409	23.4764	23.7586	24.3345	23.5728	24.381	22.1786	24.2581	25.1476	24.917	23.686	24.0103	24.4795	26.102	24.7984	24.0757	24.8601	25.2407	24.7269	25.0016	23.6704	23.4418	24.3725	25.4581	23.9052	24.3193	24.5833	23.1434	24.1171	24.5793
M126T304_1	Taurine	C2H7NO3S	C00245	HILIC	level1	Positive	MS1+RT+MS2 matches	[M+H]+	126.022	0.8	304.2	1.9	0.9998	26.3778	26.1382	26.1822	25.6676	25.7527	25.9859	26.1847	26.1573	26.172	25.8507	26.4985	25.6369	26.0024	26.6019	26.8432	26.4999	26.1207	26.0163	26.3518	26.1157	26.2297	25.8627	26.6508	26.105	26.1293	25.5625	25.9285	26.0698	25.9943	26.0893	26.0351	26.0848	26.3962	26.7227	26.1394	26.0221
M377T223	Riboflavin	C17H20N4O6	C00255	HILIC	level1	Positive	MS1+RT+MS2 matches	[M+H]+	377.146	0	223.1	4.6	0.9986	19.7317	20.0246	19.6291	20.21	19.5255	18.0087	18.0928	18.5972	18.8455	19.2456	19.4566	20.0147	20.0824	20.7245	19.9211	20.6518	20.1353	20.1364	21.6941	21.5962	21.6252	20.6667	20.2404	19.0085	19.3042	19.1411	19.5504	18.6993	18.327	18.9835	19.0323	19.0758	19.1467	19.6529	18.6778	18.7243
M293T455	EDTA	C10H16N2O8	C00284	HILIC	level1	Positive	MS1+RT+MS2 matches	[M+H]+	293.098	0.7	455.2	0.5	0.9931	17.999	18.3437	18.0036	17.5926	19.0983	17.587	18.5073	18.2424	18.2652	18.0911	18.1951	17.2448	17.636	18.0983	18.1272	18.101	18.2371	17.4731	17.8649	17.8369	18.2064	18.2432	17.6485	18.0799	18.3154	18.3859	19.7843	19.8151	17.5482	18.1661	18.0378	18.136	17.6236	18.4578	19.3286	19.2009
M245T161	Uridine	C9H12N2O6	C00299	HILIC	level1	Positive	MS1+RT+MS2 matches	[M+H]+	245.077	0	160.5	3.4	0.9979	22.1193	22.3033	21.1329	21.6029	22.4393	21.659	21.852	22.3107	22.3292	21.6653	22.5164	22.3999	21.7256	21.6854	21.8317	21.5746	21.877	21.8502	22.2296	21.4173	22.4868	21.9734	21.9117	21.7041	21.8998	22.2185	20.3372	22.1916	22.578	21.0661	21.8475	21.7012	21.5987	22.4548	21.5399	21.6592
M162T363_4	Carnitine	C7H15NO3	C00318	HILIC	level1	Positive	MS1+RT+MS2 matches	[M+H]+	162.112	1.9	362.7	0.8	0.9996	32.9223	33.115	32.8371	32.9537	32.7984	32.9606	32.9424	33.1491	32.9511	32.8839	32.6619	32.8916	32.9234	32.9474	32.9988	33.0998	32.9012	32.4877	32.9499	33.2571	33.2042	32.2943	32.7653	33.2047	33.0797	32.9525	33.1932	32.7644	32.862	33.1109	32.8092	32.9355	32.9248	33.1302	32.8994	32.9008
M209T270	Kynurenine	C10H12N2O3	C00328	HILIC	level1	Positive	MS1+RT+MS2 matches	[M+H]+	209.092	0.5	270.2	0.2	0.9989	23.5869	23.2859	23.2107	23.6471	23.6087	23.3532	23.4149	24.0215	23.8434	23.6701	23.8723	23.0061	23.4005	23.0781	22.2416	22.823	22.6661	23.0206	23.7998	23.7737	24.0273	23.6396	23.0541	23.5226	23.4092	23.9851	23.8813	23.7066	23.6144	23.761	23.7395	24.1077	23.5806	23.3997	23.2776	23.2882
M112T174	Cytosine	C4H5N3O	C00380	HILIC	level1	Positive	MS1+RT+MS2 matches	[M+H]+	112.05	0.9	174.3	16.8	0.9999	22.385	22.0096	22.1503	22.2156	22.1835	21.8071	23.1329	22.0388	22.2812	22.2581	22.3926	22.3605	22.6454	22.8783	22.0174	23.3089	21.801	23.0664	22.4424	22.663	22.2405	22.5814	22.5438	22.5368	22.3082	23.3465	22.7263	22.6309	22.9466	22.8011	22.5388	22.9683	22.1257	21.6378	21.8289	22.0569
M241T436	Cystine	C6H12N2O4S2	C00491	HILIC	level1	Positive	MS1+RT+MS2 matches	[M+H]+	241.031	0.8	436	3.7	0.9964	20.7155	20.3647	20.9534	20.8953	20.5	20.4677	20.9566	20.5341	20.4001	20.8687	21.2773	20.8176	21.3938	21.3551	20.1891	21.1171	20.7218	20.5434	22.1424	22.0974	20.9418	20.6054	20.864	21.1086	20.8554	20.2444	20.6855	20.9762	21.3013	20.6077	20.4401	21.0062	20.5132	20.6273	20.3664	20.5203
M258T393_2	Glycerophosphocholine	C8H20NO6P	C00670	HILIC	level1	Positive	MS1+RT+MS2 matches	[M+H]+	258.11	0.4	393.1	2.4	0.9994	28.7275	28.5187	29.0122	28.3851	28.9461	29.1505	28.9375	28.8324	28.7343	27.8508	28.899	27.2628	27.3981	26.7462	27.7045	28.8476	28.8605	28.9439	28.726	28.0249	28.6886	27.741	28.7555	28.8529	28.9077	28.0335	28.1142	28.8809	27.7614	27.9329	28.2775	28.7084	27.8051	28.9255	28.4408	28.6098
M118T282_2	Betaine	C5H11NO2	C00719	HILIC	level1	Positive	MS1+RT+MS2 matches	[M+H]+	118.086	1.7	281.8	0.4	1	31.5603	31.5364	31.4547	31.3326	31.4889	31.5328	31.2361	31.3825	30.9961	31.0356	31.3034	31.0305	31.201	30.6852	31.047	30.939	30.6638	31.0921	31.3987	31.4379	31.114	31.3894	31.0676	31.2291	31.4338	31.1403	31.0602	31.1893	31.0103	30.8311	30.6047	31.3099	31.2156	31.4821	31.0381	31.0883
M163T65	Nicotine	C10H14N2	C00745	HILIC	level1	Positive	MS1+RT+MS2 matches	[M+H]+	163.123	0.6	64.6	3.8	0.9965	23.9721	20.5199	22.4019	20.4933	23.3575	20.2844	19.8278	20.3322	20.7379	20.7834	20.8385	20.3215	22.4655	22.6617	22.4479	23.4362	21.286	22.3763	20.4157	21.1542	19.4153	20.9256	22.4637	22.8765	20.3236	20.8288	20.9795	21.7616	21.24	21.4238	21.8617	21.2394	21.0985	20.4943	22.7108	21.8586
M302T104	Sphinganine	C18H39NO2	C00836	HILIC	level1	Positive	MS1+RT+MS2 matches	[M+H]+	302.305	0.3	104.2	14.4	0.9964	21.0026	19.4061	20.1137	19.7494	20.8837	19.9363	20.732	20.7066	21.1364	21.2066	20.7463	21.1886	22.2556	20.7865	21.0483	21.0583	20.5484	20.8164	20.3433	19.4562	19.6345	20.5604	22.1214	20.5035	20.9249	19.8863	20.9167	20.9391	21.0628	21.0812	18.9741	20.3729	20.9109	20.0246	19.4227	18.816
M124T341	Histidinol	C6H11N3O	C00860	HILIC	level1	Positive	MS1+RT+MS2 matches	[M-H2O+H]+	124.087	0	341.3	6.3	0.9467	23.6821	23.5343	23.6336	21.9483	23.6659	23.5448	23.5198	23.6013	23.3683	23.4694	23.5761	23.2672	23.3114	23.1688	21.7491	23.648	23.1802	23.5529	23.519	23.3932	23.9819	23.0988	22.2534	23.5571	23.5114	23.6224	23.6544	23.3971	23.5775	23.6383	23.371	23.6222	22.6754	23.5493	23.3448	23.5207
M161T337	Alanylalanine	C6H12N2O3	C00993	HILIC	level1	Positive	MS1+RT+MS2 matches	[M+H]+	161.092	0.6	337.3	3.6	0.8484	21.9159	22.9103	22.7657	22.1469	22.3889	23.111	23.2676	22.9294	21.7559	23.5707	23.231	22.6519	21.0761	21.2732	21.9564	21.4007	24.1255	23.612	23.0928	22.2935	23.2029	23.165	21.9366	22.4191	23.5932	23.1656	22.2794	22.4877	23.8909	22.2303	22.5964	21.2819	22.2257	24.2214	23.3534	22.0157
M138T299	Trigonelline	C7H7NO2	C01004	HILIC	level1	Positive	MS1+RT+MS2 matches	[M+H]+	138.055	0.7	298.9	5.9	1	26.0882	26.2428	25.5269	25.6091	24.5445	26.3163	24.8733	23.9149	26.0475	23.4076	23.5114	22.5444	23.6571	21.7182	22.6358	23.6438	24.0115	23.5064	24.9235	24.672	23.8009	24.902	24.7974	23.1131	23.8664	25.577	23.6618	24.4119	22.5373	22.3508	22.6019	23.3159	21.8614	22.7111	22.4956	21.5232
M104T311	Dimethylglycine	C4H9NO2	C01026	HILIC	level1	Positive	MS1+RT+MS2 matches	[M+H]+	104.071	0	311.1	4.3	0.9991	25.4832	25.356	25.2571	24.252	25.9867	25.471	25.5449	25.4564	25.2066	25.2673	25.6455	25.4363	25.9247	26.5017	24.3132	24.7202	25.4872	26.4968	25.2153	24.1855	25.4279	25.2964	25.2661	26.3927	27.8355	27.1018	26.2983	25.912	26.1226	26.5293	25.6917	26.6688	25.2553	25.962	25.3745	25.4755
M146T367	4-Guanidinobutyric acid	C5H11N3O2	C01035	HILIC	level1	Positive	MS1+RT+MS2 matches	[M+H]+	146.092	0	366.7	8.3	0.9985	26.6889	26.6959	26.6744	27.2452	26.552	26.5099	26.6162	26.2983	25.7889	27.0146	27.4067	26.3219	26.8521	26.5401	26.8327	26.5256	26.0067	26.7366	27.0923	27.2349	26.7401	26.6351	26.4177	27.2243	27.8095	26.4399	26.6068	26.5757	27.2028	26.8016	26.0269	25.9729	27.1636	26.8145	26.5082	26.771
M170T403	1-Methylhistidine	C7H11N3O2	C01152	HILIC	level1	Positive	MS1+RT+MS2 matches	[M+H]+	170.093	0.6	403.1	16.6	0.9881	24.6892	24.1199	23.9317	23.725	24.2992	23.1564	24.0709	24.2813	23.3846	24.9116	24.3065	23.7775	24.8814	23.7868	24.1781	23.6636	24.6429	23.5799	24.1184	24.4202	24.3364	23.0948	24.8058	24.3141	24.5631	24.2461	24.5916	25.113	23.3034	24.3608	23.7451	24.2276	24.2438	24.2037	23.7084	25.2829
M170T384	3-Methylhistidine	C7H11N3O2	C01152	HILIC	level1	Positive	MS1+RT+MS2 matches	[M+H]+	170.092	0	384	2	0.9716	27.2206	27.3334	25.8945	26.3162	26.7766	25.3456	26.5605	26.2755	25.3194	27.8053	26.3937	26.2836	27.0869	26.1849	26.408	26.2395	26.7887	25.7686	26.2325	26.5033	27.0299	24.7713	27.5785	27.2271	26.0108	27.0433	26.2922	28.0665	25.6116	26.5468	25.8066	26.8178	26.9373	26.1276	25.5639	28.3331
M271T26	Dehydroandrosterone	C19H28O2	C01227	HILIC	level1	Positive	MS1+RT+MS2 matches	[M-H2O+H]+	271.206	0.7	26.1	2.2	0.8728	23.6393	23.5978	23.5267	23.6494	24.2686	23.6689	23.4366	23.6346	21.6243	22.4964	23.6199	22.5511	23.6726	22.6017	21.9393	22.743	22.2639	22.5596	23.5392	21.9614	20.903	20.8808	22.0873	22.0123	20.2696	23.4388	22.15	23.4705	24.8076	24.5679	23.841	24.1471	24.4995	23.526	23.8646	24.1297
M778T218	Thyroxine	C15H11I4NO4	C01829	HILIC	level1	Positive	MS1+RT+MS2 matches	[M+H]+	777.693	1	217.8	18.8	0.9644	20.3758	20.3258	20.7942	19.5204	20.5713	19.999	20.1916	20.3043	20.2247	19.8481	20.0572	20.036	20.3684	20.1682	20.0261	20.4824	20.652	20.7932	20.7834	20.8391	20.6151	19.3198	20.6352	19.8511	19.6581	19.7423	20.4367	20.658	20.2746	20.7328	20.4654	20.5261	20.6465	20.83	20.3619	20.7122
M204T319	Acetylcarnitine	C9H17NO4	C02571	HILIC	level1	Positive	MS1+RT+MS2 matches	[M+H]+	204.123	1	319.5	2.4	0.9904	29.7733	30.8844	30.2408	29.0824	30.7199	30.04	29.6274	30.2095	29.981	28.8841	29.3294	29.3334	29.2831	30.5108	29.9314	29.3417	30.441	29.4459	29.1052	29.228	28.8715	28.4961	28.9034	29.6893	29.7337	29.3909	29.6918	30.4329	29.5633	29.7345	29.2683	28.6879	29.5399	30.8425	29.4417	30.3886
M131T339	N-Acetylputrescine	C6H14N2O	C02714	HILIC	level1	Positive	MS1+RT+MS2 matches	[M+H]+	131.118	0	338.8	12.3	0.9833	20.6257	22.0034	21.7418	21.96	21.8217	21.5228	21.3707	21.5999	21.2404	21.7735	21.8012	21.5818	22.1075	21.8355	21.7517	21.7253	21.9053	21.6927	22.4758	22.7166	22.5177	22.9888	22.4346	21.9508	21.9883	21.6953	21.8742	22.107	22.0422	22.2108	21.8363	21.9486	21.9949	22.0075	21.6598	21.5813
M161T544_3	N6-Methyllysine	C7H16N2O2	C02728	HILIC	level1	Positive	MS1+RT+MS2 matches	[M+H]+	161.129	0.6	544.2	9.2	0.9942	22.7554	22.555	22.217	22.3691	22.1377	22.0669	22.5711	21.4163	20.9004	22.7056	22.1388	20.9982	23.1567	23.3376	22.8171	23.4006	22.9418	22.6875	22.9198	22.9178	22.5033	21.8143	22.6301	22.6614	22.7878	18.4513	23.0069	23.7997	23.0836	25.0516	22.4813	23.6267	22.7817	22.5892	20.9831	21.6313
M203T497	NG,NG-dimethyl-arginine(ADMA)	C8H18N4O2	C03626	HILIC	level1	Positive	MS1+RT+MS2 matches	[M+H]+	203.15	0	497.3	8.3	0.9859	26.7387	26.7699	26.7129	26.8074	26.6305	26.7165	27.0892	27.2769	27.0583	26.5802	26.7443	26.4057	26.8018	26.7944	26.6644	26.9075	26.6193	26.6627	27.2284	27.5913	27.3415	26.8328	27.1405	27.0831	27.1937	26.9559	27.1298	26.6889	26.7711	27.2171	26.6431	26.7464	26.8145	27.2876	26.649	26.6756
M219T414	5-Glutamylalanine	C8H14N2O5	C03740	HILIC	level1	Positive	MS1+RT+MS2 matches	[M+H]+	219.098	0.5	414.2	3	0.9978	20.2379	20.4141	20.2045	21.0754	19.6817	20.2563	20.7552	20.4161	20.3255	20.1478	20.717	19.6166	20.1822	19.8436	19.8919	21.1152	20.8572	20.3015	20.3024	21.4793	20.6304	19.2133	20.8464	19.9301	20.7353	20.2587	20.3918	20.1934	20.1573	20.3272	20.3581	20.2877	19.5131	20.9402	20.3794	19.8277
M189T533	N6,N6,N6-Trimethyllysine	C9H20N2O2	C03793	HILIC	level1	Positive	MS1+RT+MS2 matches	[M+H]+	189.16	0.5	533.2	9.7	0.9853	24.2673	24.1775	23.8822	23.8459	23.8558	23.5928	23.9951	24.0888	23.9525	23.8427	24.123	23.4529	24.2513	22.8654	23.5276	22.9846	23.4753	23.1406	24.9126	24.6196	24.4881	23.3834	24.2309	24.4008	24.3142	23.6917	23.8211	23.6883	24.2098	24.4773	23.6844	23.5665	24.0555	24.2044	24.1337	24.1406
M265T231	Alpha-N-Phenylacetyl-glutamine	C13H16N2O4	C04148	HILIC	level1	Positive	MS1+RT+MS2 matches	[M+H]+	265.118	0.4	231.1	6.3	0.9998	25.9358	26.4946	25.8075	25.3573	25.2358	24.1226	24.8374	25.0642	26.8691	23.2275	27.0297	26.0345	26.4351	24.1348	25.8519	24.6698	26.5475	23.3598	25.4491	26.3055	26.3274	22.933	27.3915	27.2573	26.7201	26.3967	26.225	24.0107	22.8942	25.2774	22.9854	24.0344	25.5782	24.8341	25.274	26.5405
M153T69	N1-Methyl-2-pyridone-5-carboxamide	C7H8N2O2	C05842	HILIC	level1	Positive	MS1+RT+MS2 matches	[M+H]+	153.066	0.7	69.2	6.5	1	25.7885	25.6109	25.306	26.1658	26.0262	24.6038	24.8577	25.6557	24.469	26.3536	26.3511	26.5184	26.3327	24.834	24.564	23.9151	24.6969	26.3196	25.734	25.2161	25.3878	24.6343	24.8661	25.3798	23.6198	25.0712	25.6605	24.9279	24.8442	25.1979	25.1119	25.9122	26.1204	24.9269	24.7089	25.4776
M223T23	Flavone	C15H10O2	C15608	HILIC	level1	Positive	MS1+RT+MS2 matches	[M+H]+	223.075	2.7	23.2	6	1	21.4157	21.1857	21.4299	20.6853	17.9003	20.8878	21.0595	20.3134	22.2599	21.5619	15.1456	21.7151	22.2147	18.6233	21.9892	20.4707	21.4157	17.8495	19.6055	22.5756	22.1134	18.1568	22.8057	23.3731	22.133	22.1646	22.5675	21.5715	21.7149	21.6364	15.517	21.5761	22.1565	21.0382	18.025	21.5911
M735T35	PC(32:0)	C40H80NO8P	NA	HILIC	level1	Positive	MS1+RT+MS2 matches	[M+H]+	734.568	1.8	35	3.4	0.9999	25.6351	25.6271	26.4824	25.6396	26.075	26.7695	26.1618	25.6994	25.921	26.2475	26.0909	25.9441	25.5302	25.8254	25.7048	25.6881	26.2549	26.7647	26.7206	26.0254	25.937	26.3463	26.1266	25.6388	25.7624	26.1066	25.9264	25.7246	25.2697	25.2491	26.2184	25.142	25.2417	25.9645	25.7275	25.3794
M732T196	Sphingomyelin (36:0)	C41H83N2O6P	NA	HILIC	level1	Positive	MS1+RT+MS2 matches	[M+H]+	731.604	2.6	196.3	10.3	0.9999	28.7892	28.9958	29.9143	28.8969	29.096	29.163	29.2022	28.8478	28.5488	29.6981	29.5989	29.6285	28.756	28.9527	29.2033	28.7755	29.4373	29.7885	29.439	28.4759	27.2439	29.4307	28.96	28.4022	28.6913	29.4499	28.5302	29.1651	28.6008	28.1295	29.4052	27.4111	29.145	29.7425	29.5143	29.4231
M80T311	Pyridine	C5H5N	C00747	HILIC	level2	Positive	MS1+MS2 matches	[M+H]+	80.0495	0	311.4	NA	0.9995	21.6451	21.9592	21.6932	21.8229	21.7788	21.6303	21.8472	21.5989	21.6407	21.6602	22.0654	21.9604	21.874	22.0467	21.1189	21.9915	21.662	21.6071	21.758	22.0779	22.0088	21.9054	22.0502	21.9775	21.8744	21.5798	22.0245	21.6599	22.1706	21.6397	21.6732	21.8155	22.1202	22.0683	21.5191	21.5712
M80T379	Pyridine_2	C5H5N	C00747	HILIC	level2	Positive	MS1+MS2 matches	[M+H]+	80.0495	0	378.7	NA	0.9995	22.1964	22.2914	22.172	22.3548	22.1342	22.1205	22.0815	21.9894	22.0986	22.1488	22.0803	21.9664	22.2967	22.2633	22.3042	22.3645	22.2494	22.1936	22.1282	22.4314	22.2146	22.0876	22.0978	22.4711	22.3628	22.0557	22.2716	22.2384	22.2279	22.37	22.0518	22.0787	22.0938	22.0537	22.0095	22.0709
M286T291	Formononetine	C16H12O4	C00858	HILIC	level2	Positive	MS1+MS2 matches	[M+NH4]+	286.108	0	290.5	NA	0.9988	20.2817	20.7305	20.7185	20.585	19.7908	20.2712	20.211	20.651	19.9508	21.4137	21.2794	20.9658	21.3838	20.72	20.4791	20.2565	19.8489	20.2609	20.7927	21.4983	21.0573	20.7531	20.2502	20.3706	20.5717	19.9866	20.3253	20.5576	21.0093	21.0019	20.6434	20.9028	20.5241	20.8664	20.337	20.2317
M156T307	3-(Pyrazol-1-yl)-alanine	C6H9N3O2	C01162	HILIC	level2	Positive	MS1+MS2 matches	[M+H]+	156.077	0	306.8	NA	NA	24.2822	22.9271	22.8568	20.7832	25.5823	22.9854	23.0616	17.0953	22.78	22.9569	23.0345	22.6662	20.8396	20.7901	20.4303	20.5877	22.7899	19.9481	22.3723	21.4573	20.6287	21.8675	24.936	20.5429	20.7498	22.962	20.6379	20.7766	21.7141	19.6731	22.8969	24.4467	21.7511	21.5237	17.2065	22.7562
M189T522_2	Homoarginine	C7H16N4O2	C01924	HILIC	level2	Positive	MS1+MS2 matches	[M+H]+	189.135	0.5	521.5	NA	0.9527	23.6421	23.6221	22.3793	23.834	23.331	22.4222	23.2939	23.3052	22.7418	24.8041	24.2691	23.4594	24.9041	24.2939	24.4709	23.8818	22.2092	23.5216	23.9717	24.5039	23.9141	21.8784	24.173	24.463	24.0985	23.6023	23.875	23.627	24.6246	25.2253	22.8947	23.6042	24.7615	24.2921	24.0366	24.2061
M189T536	Homoarginine_2	C7H16N4O2	C01924	HILIC	level2	Positive	MS1+MS2 matches	[M+H]+	189.135	1.1	536.4	NA	0.9172	22.2882	22.4452	21.1891	22.0223	21.9444	21.2534	21.8752	21.615	21.3084	22.3079	22.4897	22.1477	22.9157	22.5339	22.9682	22.5434	22.2931	21.9519	22.6816	22.9331	22.4325	22.1413	22.5075	22.897	22.7173	22.0756	22.2614	22.3458	23.0631	23.7861	21.7882	22.5866	23.2073	22.6426	22.4969	22.7025
M148T25	3-Methyloxyindole	C9H9NO	C02366	HILIC	level2	Positive	MS1+MS2 matches	[M+H]+	148.076	0	25.1	NA	0.9746	17.4045	16.8127	20.8613	17.5164	17.7308	18.7989	18.7691	20.7682	17.0437	20.6597	20.9039	20.6907	17.3724	18.4579	17.6326	20.8512	20.808	15.9577	18.4169	22.5702	21.8652	20.6839	18.3714	22.3083	19.6209	20.5138	21.9872	20.7546	20.7499	20.7645	20.6954	20.7768	20.7411	18.596	20.7391	20.905
M111T202	1-Acetylimidazole_2	C5H6N2O	C02560	HILIC	level2	Positive	MS1+MS2 matches	[M+H]+	111.055	0.9	201.9	NA	0.9645	25.6253	24.8797	24.565	24.8197	25.6835	24.9955	26.1361	25.3952	24.7506	24.9497	24.8366	24.6562	24.8055	24.9877	25.1954	25.2123	25.4085	24.466	24.7646	25.5036	25.2687	25.3475	24.6914	26.2682	24.8385	24.7823	25.3407	26.4241	27.4933	25.3691	25.2	25.4178	25.2415	26.1687	25.4048	25.438
M111T70	1-Acetylimidazole	C5H6N2O	C02560	HILIC	level2	Positive	MS1+MS2 matches	[M+H]+	111.055	0.9	70	NA	0.9643	30.5285	30.5462	29.1567	30.2383	30.7852	30.805	30.5021	30.3636	30.4447	30.373	30.5285	30.4112	30.6188	30.6956	29.5412	30.9342	30.4981	30.5216	30.6815	30.6285	30.8428	29.6128	30.2765	30.5012	30.5813	30.3523	29.7247	30.4103	30.7456	30.9797	30.2086	30.4439	30.5235	30.8551	30.0754	29.2643
M218T292_2	Propionylcarnitine	C10H19NO4	C03017	HILIC	level2	Positive	MS1+MS2 matches	[M+H]+	218.139	0.5	291.9	NA	0.9623	27.6392	27.9335	27.6588	27.0814	27.8689	27.255	27.8391	28.0551	27.5119	27.6484	27.3374	27.9709	27.8848	26.1956	26.6593	27.6381	27.7479	26.4836	27.5407	28.2227	28.1067	25.8772	26.8013	27.5192	27.9229	27.5901	27.7705	27.0734	27.3861	27.8643	27.0621	27.4541	27.5516	28.1535	27.7138	27.7562
M189T509	Targinine	C7H16N4O2	C03884	HILIC	level2	Positive	MS1+MS2 matches	[M+H]+	189.135	1.1	509.3	NA	0.9911	21.5533	21.4826	20.8664	21.6933	21.3644	21.2637	21.8329	22.1043	21.6688	21.1843	21.4642	20.7577	21.7015	21.7575	21.7412	21.988	21.3103	21.137	22.0213	22.6108	22.0717	21.6329	21.7242	21.9463	22.2595	21.6873	21.8976	21.0325	21.6599	22.1268	21.1849	21.3947	21.7021	22.0003	21.6944	21.5365
M180T309	Isoxanthopterin	C6H5N5O2	C03975	HILIC	level2	Positive	MS1+MS2 matches	[M+H]+	180.049	13.3	308.9	NA	0.9984	23.7913	23.5813	23.4109	17.5004	24.4096	23.6256	23.3872	23.6446	23.9035	23.482	23.6486	23.3534	23.6052	24.8723	23.522	23.5783	23.488	23.3099	23.3859	23.6324	23.5825	22.5685	23.4695	23.6791	23.4285	24.6785	23.5374	23.8625	24.0559	25.7433	23.9733	24.5123	23.6028	23.7411	23.0764	23.2679
M122T29	Phenethylamine	C8H11N	C05332	HILIC	level2	Positive	MS1+MS2 matches	[M+H]+	122.096	0	29.5	NA	0.8646	25.0944	23.3049	23.3881	25.3081	26.0597	26.724	25.8215	26.0555	26.262	25.9137	25.443	24.5643	26.353	26.271	23.9599	25.5441	25.174	24.0743	24.0487	25.5574	24.3406	24.3255	24.913	26.3289	24.7204	25.3053	24.9834	26.0338	25.8441	25.8193	24.9117	25.574	26.3402	24.4093	24.1959	25.0649
M102T73	3-Butynoic acid	C4H4O2	C06144	HILIC	level2	Positive	MS1+MS2 matches	[M+NH4]+	102.055	1	72.6	NA	0.9999	24.0872	23.7634	24.2249	23.7562	23.7801	23.4625	23.5973	23.7023	23.5906	23.1267	23.4244	23.2966	23.1831	23.3281	23.3899	23.2005	23.3811	22.8577	23.6664	23.5224	23.6754	23.8085	23.6414	23.6176	23.1933	23.4103	23.2594	23.5354	23.3506	23.6655	23.139	23.1567	23.2488	23.4526	23.0914	23.2048
M146T46	2-Hydroxyquinoline	C9H7NO	C06338	HILIC	level2	Positive	MS1+MS2 matches	[M+H]+	146.06	0.7	45.8	NA	0.9997	24.2272	24.0849	24.1315	24.1377	24.3954	24.0548	24.0652	24.1206	24.1851	24.1902	24.0375	24.8516	24.1839	24.2043	24.0952	24.4441	23.9885	23.9436	24.223	24.5427	24.2374	23.8926	24.0672	24.689	24.9408	23.7446	24.4662	24.4624	24.0852	24.2511	23.9816	23.9372	23.9773	24.059	23.9124	24.0084
M271T23_2	4,5,7-Trihydroxyisoflavone	C15H10O5	C06563	HILIC	level2	Positive	MS1+MS2 matches	[M+H]+	271.06	0.4	23	NA	0.9904	20.9394	16.1657	18.9142	16.991	21.6638	15.079	20.9201	18.3514	19.1658	20.9885	22.9421	21.5574	20.8944	16.683	20.8477	20.7011	21.2629	17.172	22.7363	19.0109	20.7654	19.2177	19.0695	18.4756	15.6515	19.915	20.5732	19.2138	17.6074	16.946	17.3538	17.2594	20.7189	16.4925	18.1284	20.637
M137T25	2-Hydroxyacetophenone	C8H8O2	C07189	HILIC	level2	Positive	MS1+MS2 matches	[M+H]+	137.06	0.7	25.3	NA	0.9755	21.477	21.2264	21.4345	20.9189	20.4408	20.0868	18.662	18.7723	18.8323	23.5776	23.4398	23.6624	23.84	25.1244	25.3667	24.7274	24.3241	23.4324	22.3287	21.9079	21.1544	19.9741	19.8783	24.4969	22.7874	24.5552	23.9906	24.1795	23.4685	24.4485	24.2593	25.6431	21.0959	23.1864	21.7297	22.4696
M191T603	1,1-Dimethyl-4-phenylpiperazinium	C12H18N2	NA	HILIC	level2	Positive	MS1+MS2 matches	[M+H]+	191.154	0.5	603.2	NA	1	21.6085	21.5487	21.7489	21.8688	21.6644	21.4795	21.5772	21.6234	22.285	22.1347	21.4085	21.315	21.5423	21.5119	22.1778	21.2389	21.7744	21.4196	21.7779	21.8668	21.6869	21.3124	21.4545	21.5515	21.8939	21.3801	21.4408	21.437	21.2911	21.7626	21.3552	21.6778	21.3368	21.9152	22.3951	21.8907
M282T291	6-Methyladenosine	C11H15N5O4	NA	HILIC	level2	Positive	MS1+MS2 matches	[M+H]+	282.12	0	291.3	NA	0.9995	24.8231	24.874	24.6923	24.7804	24.754	24.7933	24.6248	25.0633	24.9223	24.9694	24.7866	25.0247	24.9064	24.8554	24.8093	24.6847	24.7992	24.7074	25.2031	24.9948	24.893	25.0682	25.0727	25.1104	24.7961	25.2206	25.047	24.8365	24.817	24.7833	24.9218	24.9353	24.8957	24.5552	24.8449	24.7327
M345T318	Acetaminophen glucuronide	C14H17NO8	NA	HILIC	level2	Positive	MS1+MS2 matches	[M+NH4]+	345.131	5.2	318.3	NA	0.9963	18.9681	19.0215	18.5177	18.0422	20.6702	19.1264	17.8479	17.0295	17.0363	19.0451	17.2263	17.6157	18.7415	18.2879	17.306	18.7884	23.3113	17.345	18.917	17.8355	18.8447	18.4906	18.9242	18.8355	19.0724	19.9611	17.8526	18.7912	16.3609	18.4459	17.9423	17.4836	17.8482	19.242	17.3913	18.8359
M177T50	Cotinine	C10H12N2O	NA	HILIC	level2	Positive	MS1+MS2 matches	[M+H]+	177.102	0.6	49.9	NA	0.9989	29.6711	25.615	26.866	22.6198	21.5488	22.1396	22.0745	21.7071	21.6193	24.3976	26.1855	26.1259	21.8692	23.2704	21.3913	22.5218	22.084	21.32	22.1244	22.1125	25.4809	21.8831	26.0645	25.9409	21.4442	21.0968	22.1214	23.243	21.8398	25.8886	25.8398	25.5745	22.5739	25.9279	20.6304	20.7568
M184T323	Methyprylon	C10H17NO2	NA	HILIC	level2	Positive	MS1+MS2 matches	[M+H]+	184.133	0	323.4	NA	0.9007	21.2735	22.2144	21.0601	21.5094	20.9101	19.438	19.6029	20.2378	19.8508	23.6186	23.2116	23.8627	24.0117	20.0786	20.0619	20.1538	19.8585	18.6599	21.8119	22.1614	22.3213	20.6992	20.9197	21.9055	18.1053	17.5934	18.0377	19.5576	19.3633	20.192	19.4833	19.3276	21.1734	21.6297	21.1339	21.0245
M147T259	N-Methylproline	C6H11NO2	NA	HILIC	level2	Positive	MS1+MS2 matches	[M+NH4]+	147.113	0.7	258.8	NA	0.9551	21.3287	20.9978	20.6385	20.6663	21.0528	21.3928	21.4905	21.6653	21.7252	21.9636	20.776	21.5305	20.7874	21.8916	21.8918	22.2513	22.0069	21.3836	21.7631	21.677	21.7726	21.9933	22.036	21.7766	22.0175	21.3115	21.8323	22.7459	23.5611	23.6057	23.1103	23.4138	21.2902	21.1007	21.7544	21.8959
M270T304	Pyridoxal phosphate	C8H10NO6P	C00018	HILIC	level3	Positive	MS1+surrogate MS2 matches	[M+Na]+	270.01	13.3	304	NA	0.9979	21.3502	21.1539	21.4862	20.5701	20.1178	21.1473	21.1691	21.3867	21.1951	21.3036	22.3938	21.3427	22.4383	20.5523	21.2346	21.0576	21.1253	21.2671	21.6817	21.352	21.5883	21.3619	21.3034	21.3734	21.2884	20.3668	21.1373	21.4541	21.2878	20.4694	21.1868	19.6532	21.4511	21.0961	21.3435	21.204
M442T304	CDP	C9H15N3O11P2	C00112	HILIC	level3	Positive	MS1+surrogate MS2 matches	[M+K]+	441.983	4.1	304	NA	0.9997	19.2609	19.2418	18.744	19.3618	19.328	19.388	19.5531	18.9393	19.1165	18.817	19.2468	19.0223	19.2173	18.6484	18.7284	19.0496	19.4115	19.2825	18.626	19.1992	18.5661	18.358	18.5928	18.8616	19.011	19.324	18.1998	19.3309	19.5645	18.7783	19.9	18.9736	18.9291	19.668	19.0458	19.3733
M244T261	N-Acetyl-glucosamine	C8H15NO6	C00140	HILIC	level3	Positive	MS1+adduct annotation	[M+Na]+	244.079	0.4	261.5	NA	NA	22.4873	22.092	22.8632	22.6237	22.2699	23.2268	22.9211	23.1803	23.4684	22.2008	22.9834	23.1083	23.3506	22.8516	22.6583	22.9148	22.9964	22.4208	22.4498	23.0969	23.2205	22.8225	23.1941	22.8235	22.9534	22.8067	23.4185	22.5818	22.3689	22.9872	22.8016	23.7779	22.5362	22.9781	22.2179	22.4907
M244T310	Chorismate	C10H10O6	C00251	HILIC	level3	Positive	MS1+surrogate MS2 matches	[M+NH4]+	244.079	9.8	309.8	NA	0.977	22.9478	23.0745	23.3727	23.3399	23.4221	24.523	23.326	24.1283	23.8718	23.6114	23.8377	23.9564	23.5479	23.0443	23.4531	23.5083	24.438	23.3992	24.256	23.3691	23.6995	23.5448	23.7289	23.5073	23.3782	23.5692	23.4151	23.6439	23.2239	23.4352	24.0921	23.3121	23.638	23.5365	22.7914	23.0867
M226T183	Cytidine_2	C9H13N3O5	C00475	HILIC	level3	Positive	MS1+surrogate MS2 matches	[M-H2O+H]+	226.082	0	183.1	NA	0.9966	21.4591	21.1964	20.9196	21.3986	21.6729	20.7175	20.9835	20.9341	21.0254	20.7313	22.3334	21.2048	21.7684	21.6268	22.2024	22.6954	21.9793	22.0387	21.5176	21.3882	21.3132	22.5386	21.9404	22.5368	21.8347	23.4948	24.1295	21.1413	20.7278	21.0985	21.2138	21.3527	20.9441	20.6798	21.1983	21.4977
M387T304	Xanthosine 5'-phosphate	C10H13N4O9P	C00655	HILIC	level3	Positive	MS1+surrogate MS2 matches	[M+Na]+	387.036	12.4	304.1	NA	0.9986	23.4092	22.5691	23.1511	21.844	21.9574	23.0965	22.9661	23.3436	23.3015	23.2937	24.626	23.3756	24.5567	23.444	23.435	23.4078	23.2187	23.0909	23.5492	23.1892	23.4066	22.896	23.3586	23.3211	23.3214	22.0228	22.6926	23.2313	23.3998	23.7698	22.8103	21.0616	23.3762	23.4929	23.2798	23.2479
M177T309	Urocanate	C6H6N2O2	C00785	HILIC	level3	Positive	MS1+adduct annotation	[M+K]+	177.007	6.2	308.6	NA	NA	18.4709	18.8828	18.7234	18.7326	19.0488	18.6736	18.6808	18.1684	18.8161	18.2834	18.7087	18.8998	18.7735	18.7378	18.8892	18.2171	18.3941	19.4078	18.5525	18.467	19.0048	20.3643	18.1126	19.426	18.931	18.8709	18.4777	18.6334	18.3313	19.3709	18.9115	19.0768	18.7653	17.9558	18.4084	19.1915
M213T328	Dopaquinone	C9H9NO4	C00822	HILIC	level3	Positive	MS1+surrogate MS2 matches	[M+NH4]+	213.087	0	328.4	NA	0.886	22.8517	22.9494	23.1205	23.5414	22.621	22.5891	22.6352	22.3518	22.9556	21.4078	22.0508	21.5486	22.1636	22.5524	23.0193	23.3432	22.9346	22.4383	22.6023	23.1756	22.1518	21.8328	22.8533	23.155	22.1883	22.6942	23.2143	22.8573	22.6393	23.0009	22.8491	22.8841	22.6262	22.7522	22.5464	23.1017
M162T309	N-Methyl-glutamate	C6H11NO4	C01077	HILIC	level3	Positive	MS1+surrogate MS2 matches	[M+H]+	162.076	0.6	309.4	NA	1	22.3638	22.0117	21.1551	21.3711	21.921	21.0959	22.4311	22.0531	22.7173	21.5971	22.2946	22.5443	22.562	21.713	22.2898	22.0193	21.2077	21.6724	20.8971	21.2447	22.1085	21.3967	21.796	22.3971	21.8261	21.7506	22.221	21.6254	20.8289	21.956	21.0621	20.8446	22.5332	21.0754	22.6695	21.2465
M129T259_2	3,6-Diaminohexanoate	C6H14N2O2	C01142	HILIC	level3	Positive	MS1+adduct annotation	[M-H2O+H]+	129.102	0	258.8	NA	NA	25.2233	26.1215	24.6571	25.4784	24.7886	24.7247	25.7407	24.6904	24.6083	25.4889	25.3509	25.2071	25.2589	25.8491	26.1652	26.4719	25.8174	25.3252	25.5906	25.637	25.8429	25.3061	25.9704	26.167	25.8613	25.0711	25.7651	27.0428	27.3873	27.3969	26.4111	27.1798	25.9504	25.3453	24.8466	25.854
M335T262	sn-Glycero-3-phospho-1-inositol	C9H19O11P	C01225	HILIC	level3	Positive	MS1+adduct annotation	[M+H]+	335.074	0	261.6	NA	NA	19.2391	19.8039	19.5848	19.2146	19.7604	19.7546	19.1689	19.8335	19.7135	19.1603	19.7928	19.8683	19.4045	19.6442	19.527	19.5845	19.6573	18.748	19.4913	19.313	19.6824	19.1902	19.4901	18.7295	19.3148	19.4786	19.0803	19.449	19.2426	19.091	17.8722	19.9376	19.3541	19.4576	19.5448	19.5309
M238T272	4-(2-Carboxyphenyl)-2-oxobut-3-enoate	C11H8O5	C01275	HILIC	level3	Positive	MS1+surrogate MS2 matches	[M+NH4]+	238.069	8.4	272.4	NA	0.8815	23.8391	23.6243	23.5515	23.8826	23.6629	23.5922	23.7062	23.6972	20.3811	23.6374	23.4876	23.6137	23.7525	23.6687	23.8428	23.7888	23.7973	23.5274	24.0536	23.7209	24.1632	23.7587	23.8413	23.731	23.5699	23.8411	23.9035	23.7826	23.3678	24.088	23.8896	24.0236	23.6539	23.7344	23.806	23.6035
M157T267	Histidinal	C6H9N3O	C01929	HILIC	level3	Positive	MS1+surrogate MS2 matches	[M+NH4]+	157.11	8.9	266.9	NA	0.0287	27.8969	27.8413	27.9383	27.9909	27.9204	27.937	27.8575	27.8908	27.9644	27.9427	27.8399	27.8387	27.9976	28.0498	27.979	28.0251	27.9382	27.9747	27.9054	27.9793	27.9744	27.9656	27.9542	27.947	27.8152	27.9047	27.99	27.9716	27.8482	27.9833	27.968	27.9373	27.989	27.9161	27.97	27.9996
M112T288	4-Guanidinobutanal	C5H11N3O	C02647	HILIC	level3	Positive	MS1+adduct annotation	[M-H2O+H]+	112.087	0	288	NA	NA	25.8299	25.9212	26.5353	26.116	26.6414	26.4061	26.4617	25.1334	24.8605	26.2232	26.3051	25.6594	25.9956	25.9682	25.9121	25.4946	25.7909	25.9758	26.682	25.7954	26.4301	25.5937	24.9208	25.8807	25.9415	24.3212	25.4806	25.1649	26.152	25.8761	25.1899	25.7137	26.0906	27.0876	25.7665	25.8287
M112T310	4-Guanidinobutanal_2	C5H11N3O	C02647	HILIC	level3	Positive	MS1+adduct annotation	[M-H2O+H]+	112.087	0	309.8	NA	NA	24.4987	24.8479	25.2069	24.5649	25.2502	24.6798	24.0625	24.1399	23.6167	25.1508	24.1844	24.2593	24.9866	24.3782	24.6903	23.7053	23.8648	24.8532	24.7906	25.2108	24.8312	24.4963	24.4057	24.5758	25.8444	24.4851	23.7435	23.7908	25.0314	25.7939	24.3766	24.4708	24.5669	25.4794	24.4444	24.4887
M104T287	N-Methylalanine	C4H9NO2	C02721	HILIC	level3	Positive	MS1+surrogate MS2 matches	[M+H]+	104.071	0	287.3	NA	0.6057	22.1393	21.5215	21.8834	21.0231	21.0623	22.0799	22.2634	20.9639	21.1885	21.7175	21.775	22.1535	22.1054	20.9484	22.1777	21.9564	21.9972	21.8207	21.8933	20.6712	22.3934	21.615	20.829	21.6067	20.9521	21.9756	22.2555	21.9372	22.258	22.1638	22.051	22.2039	21.7657	21.8453	22.9172	20.8634
M325T231	N-Glucosylnicotinate	C12H16NO7	C03003	HILIC	level3	Positive	MS1+adduct annotation	[M+K]+	325.056	0.6	231.1	NA	NA	20.3874	21.3827	20.4831	19.8978	20.0844	18.9143	20.0194	19.9814	21.2847	18.1789	21.3587	20.6577	20.784	16.8454	20.1714	19.0596	21.1854	18.2465	19.9397	20.5976	20.6003	20.542	21.5788	21.4958	21.3633	21.1238	20.6869	18.6543	17.2822	19.7471	20.3546	20.3416	20.319	19.6902	19.7857	21.1555
M145T329	4-Guanidinobutanamide	C5H12N4O	C03078	HILIC	level3	Positive	MS1+surrogate MS2 matches	[M+H]+	145.108	0	329	NA	0.7486	25.6879	25.7969	25.1835	26.0126	25.3923	25.2245	25.2041	25.3031	24.5857	26.1195	26.5621	25.2108	25.6072	24.848	25.7026	24.8898	24.4231	25.5481	25.9918	25.7	25.6397	25.3908	25.0262	26.2016	26.8226	24.9575	25.2204	25.4067	26.278	25.2976	24.5913	24.3761	26.0157	25.751	25.464	25.4612
M145T344_2	4-Guanidinobutanamide_2	C5H12N4O	C03078	HILIC	level3	Positive	MS1+adduct annotation	[M+H]+	145.108	0	344.1	NA	NA	25.3303	24.8022	25.4977	24.2526	25.1323	24.6316	24.4911	23.3338	22.0721	24.5687	24.4804	23.6538	24.0588	19.7954	24.3217	23.8186	24.1022	24.6807	24.207	25.0709	24.498	23.8803	23.7818	24.4998	24.8256	24.0236	24.2005	24.189	24.7017	24.2015	23.1848	23.8111	23.001	25.2896	23.7778	24.1298
M163T166	5-Methylthio-ribose	C6H12O4S	C03089	HILIC	level3	Positive	MS1+adduct annotation	[M-H2O+H]+	163.042	0	166.2	NA	;NA	21.5801	21.5928	21.2802	21.8585	21.5922	21.2693	21.3555	21.6177	20.9405	21.3241	22.2561	21.2848	22.5055	21.8862	21.1073	21.8919	21.5594	21.2708	21.9479	22.047	21.7987	21.6758	21.7912	21.9261	21.8336	21.9613	22.1865	21.7654	21.6046	21.8047	21.2989	21.9127	21.5694	21.9212	21.3988	21.305
M146T312	6-Amino-2-oxohexanoate	C6H11NO3	C03239	HILIC	level3	Positive	MS1+surrogate MS2 matches	[M+H]+	146.081	0	312.2	NA	0.9933	20.59	25.6945	21.3478	23.4805	23.9182	25.6985	20.2227	20.3101	20.8314	22.5346	20.71	22.4254	21.9194	23.0104	23.7408	22.5515	25.2253	22.9841	19.9247	22.3006	23.0541	22.9153	22.1982	21.0452	23.0706	22.7893	23.5851	20.9536	24.238	22.5095	22.0339	20.7681	24.0383	22.4265	22.8358	22.2567
M157T329	4-Imidazolone-5-propanoate	C6H8N2O3	C03680	HILIC	level3	Positive	MS1+surrogate MS2 matches	[M+H]+	157.061	0	329	NA	0.8314	22.939	22.4105	22.8724	22.332	22.6575	23.6303	23.8196	23.428	23.1732	22.7493	22.841	22.6853	22.6935	22.7762	22.6151	22.5647	22.473	22.6903	22.5784	22.3905	22.8879	22.0094	16.3506	23.6694	23.4615	23.3746	23.5734	23.2163	22.3161	22.928	22.48	22.6052	23.1212	23.193	22.4535	22.9375
M157T345	4-Imidazolone-5-propanoate_2	C6H8N2O3	C03680	HILIC	level3	Positive	MS1+surrogate MS2 matches	[M+H]+	157.061	0	344.7	NA	0.854	21.5977	21.6003	21.2838	21.0249	21.1371	22.0078	21.4563	22.0495	21.7783	21.2052	21.5702	20.5923	20.1781	19.9793	20.7114	20.3442	21.0461	21.1944	20.8505	20.7687	21.2493	21.0181	21.3483	21.9759	21.9367	21.8948	15.2572	21.2155	21.6431	21.7045	21.4254	21.1871	21.2128	21.8785	21.2733	21.492
M157T376	4-Imidazolone-5-propanoate_3	C6H8N2O3	C03680	HILIC	level3	Positive	MS1+adduct annotation	[M+H]+	157.061	0.6	376.1	NA	NA	22.4894	22.7553	22.4056	21.8623	22.5147	22.834	22.8938	22.7414	23.0646	22.325	22.337	22.5651	22.4654	22.0066	22.3514	22.673	22.308	22.4056	22.2021	21.9398	22.6475	22.5096	22.1462	22.5491	22.419	23.216	22.7103	22.5106	22.5641	22.2569	22.4502	22.5403	22.4104	22.455	22.4901	22.186
M156T433	5-Guanidino-2-oxopentanoate_2	C6H11N3O3	C03771	HILIC	level3	Positive	MS1+surrogate MS2 matches	[M-H2O+H]+	156.077	0.6	433.4	NA	0.9993	25.7458	25.975	25.3321	25.6401	26.6204	26.1149	19.6154	25.4968	25.742	25.4945	26.0515	25.4122	25.853	26.0741	26.0106	26.0165	26.2119	26.0092	25.3612	26.2607	26.1718	24.9814	25.7272	26.0759	25.6547	25.4903	26.0008	25.6246	25.9198	25.7463	25.3107	25.4561	25.8304	19.4991	25.6398	25.5966
M174T395	5-Guanidino-2-oxopentanoate	C6H11N3O3	C03771	HILIC	level3	Positive	MS1+adduct annotation	[M+H]+	174.087	0.6	394.8	NA	NA	23.5335	23.3027	23.8198	23.2348	23.9095	23.7639	23.7371	23.0017	23.1042	23.2808	24.1538	23.1853	23.1594	23.1955	17.226	23.1577	23.4588	23.404	23.4497	23.4318	23.4006	23.452	23.2796	23.3764	23.4816	22.9897	23.3009	23.8672	23.4376	23.2676	23.0108	23.2324	23.3776	23.4481	16.699	23.1974
M131T218	1-Pyrroline-5-carboxylate	C5H7NO2	C03912	HILIC	level3	Positive	MS1+surrogate MS2 matches	[M+NH4]+	131.082	0.8	217.9	NA	0.7503	19.1849	20.2252	20.3705	19.9402	20.4023	20.0121	20.0504	20.3087	19.294	21.6644	21.8696	20.5481	20.3594	19.3106	20.2556	19.8555	20.2436	20.1306	20.542	20.4741	21.0028	19.1662	20.242	20.237	20.2061	20.3476	20.0476	19.6518	20.5341	20.8715	20.0375	20.2869	20.8361	21.4079	19.5064	19.8298
M291T342	Octopine	C9H18N4O4	C04137	HILIC	level3	Positive	MS1+adduct annotation	[M-H+2Na]+	291.107	8.9	341.8	NA	NA	20.7091	20.6066	20.0164	20.0241	19.8787	18.8978	18.9969	19.396	19.115	20.6818	21.3192	20.1554	16.7651	19.5465	18.2695	19.6815	18.2493	18.5572	20.0172	19.6099	19.5779	18.3315	18.9436	18.7281	18.5133	18.2633	19.5669	20.3966	20.1934	19.5698	20.0063	20.0394	19.8778	20.0153	19.9156	19.824
M379T398	alpha-D-Galactosyl-(1,1')-sn-glycerol 3-phosphate	C9H19O11P	C04703	HILIC	level3	Positive	MS1+surrogate MS2 matches	[M-H+2Na]+	379.035	7.4	398.1	NA	0.9669	20.164	20.0006	19.8839	20.4527	19.9809	20.0588	19.8983	20.3162	20	19.9596	19.7453	18.9827	19.2334	19.6285	19.9345	20.1902	20.2101	20.2503	19.7208	20.1109	19.5643	18.1415	19.6714	20.0389	20.157	20.357	20.8002	19.9267	19.2995	20.2177	19.9273	19.4763	20.0114	19.6655	19.583	18.5105
M259T437	(5-Glutamyl)-glutamate	C10H16N2O7	C05282	HILIC	level3	Positive	MS1+surrogate MS2 matches	[M-H2O+H]+	259.093	0.8	436.7	NA	0.9891	19.9958	20.0011	19.4185	19.9546	19.1248	19.3915	19.6588	19.5893	19.0396	18.7052	19.4253	18.3154	19.0986	19.3688	19.2931	20.1885	19.8215	18.9064	19.433	20.0916	19.385	18.3849	19.3152	19.7051	19.8521	18.8465	19.6019	19.4843	19.3216	19.5266	19.4204	19.4734	19.1384	19.6717	19.4106	19.3506
M217T377	Glutamylaminopropiononitrile	C8H13N3O3	C06114	HILIC	level3	Positive	MS1+surrogate MS2 matches	[M+NH4]+	217.13	0	377.2	NA	0.5174	24.2115	24.912	23.5702	23.9372	24.1097	24.5604	24.5795	24.1637	23.9169	24.3587	25.0928	23.1196	24.0101	23.6593	24.3195	24.3827	24.0925	24.8859	25.2215	25.3605	24.912	23.0448	24.6096	24.8841	24.8407	24.0863	24.2846	24.0058	24.6129	24.6346	23.588	24.358	24.6046	24.8705	24.0525	24.3477
M198T267	Homospermidine_2	C8H21N3	C06366	HILIC	level3	Positive	MS1+surrogate MS2 matches	[M+K]+	198.136	1.5	266.9	NA	0.7033	24.5074	24.5866	24.3303	24.7521	24.4472	24.5025	24.3824	24.4311	24.6273	24.6829	24.5078	24.4551	24.5648	24.5851	24.7463	24.7913	24.5866	24.6264	24.5205	24.8139	24.6556	24.5671	24.7104	24.6497	24.3749	24.6142	24.8254	24.6586	24.5285	24.5063	24.6978	24.656	24.6391	24.4652	24.6397	24.692
M198T191	Homospermidine	C8H21N3	C06366	HILIC	level3	Positive	MS1+surrogate MS2 matches	[M+K]+	198.136	1.5	190.9	NA	0.9826	21.8244	21.6019	21.8867	21.74	21.8892	21.9012	21.6505	21.9385	21.7437	21.7529	21.7425	21.8037	21.5525	21.7628	21.6607	21.7937	21.8823	21.9245	21.6188	21.7464	21.4681	21.6715	21.6319	21.7559	21.6359	21.5931	21.7585	21.7849	21.5906	21.5956	21.7825	21.6424	21.7947	21.8469	21.6778	21.5816
M188T211	Triethanolamine	C6H15NO3	C06771	HILIC	level3	Positive	MS1+surrogate MS2 matches;MS1+surrogate MS2 matches;MS1+surrogate MS2 matches;MS1+surrogate MS2 matches;MS1+surrogate MS2 matches	[M+K]+	188.071	11.7	211.4	NA	0.7516	26.0857	26.8376	25.7932	25.2392	25.723	20.6133	25.8964	26.057	19.822	25.3249	25.9537	25.7738	23.7097	26.1239	25.2161	26.0792	25.6352	22.5483	25.8743	16.9122	26.0987	25.6734	20.8286	27.2655	27.0071	27.1471	26.6706	25.9305	26.1495	26.8659	25.6762	27.3341	25.8966	25.3488	23.8548	25.8753
M84T194_1	4-Methylaminobutanal	C5H11NO	C10974	HILIC	level3	Positive	MS1+surrogate MS2 matches	[M-H2O+H]+	84.0808	0	194.1	NA	0.9988	31.109	30.8214	32.1423	31.2164	31.2571	29.3576	31.5879	31.0766	29.2179	30.6206	31.7918	30.5778	30.8224	30.7015	29.8247	30.3984	29.2847	30.9848	31.9255	29.8116	32.0408	28.9075	29.537	31.5646	32.286	29.0055	30.1815	30.1343	31.7995	29.8969	30.6565	31.3685	29.4691	32.2152	28.9672	31.6578
M305T310	N-Acetylaspartylglutamate	C11H16N2O8	C12270	HILIC	level3	Positive	MS1+surrogate MS2 matches	[M+H]+	305.098	1	310.2	NA	0.9264	19.4341	19.6059	20.4092	20.0062	20.0302	20.3011	20.135	19.6797	19.4821	20.7555	21.034	20.943	19.8915	16.9869	17.5928	17.2289	20.0565	19.8832	20.2563	19.7854	20.5472	20.1333	19.782	18.1422	20.4071	20.124	17.2058	20.5491	20.6236	19.6949	19.7761	19.6106	19.7041	20.8543	19.7365	19.7107
M254T266	2-Hydroxy-3-carboxybenzalpyruvate	C11H8O6	C14095	HILIC	level3	Positive	MS1+surrogate MS2 matches	[M+NH4]+	254.069	10.6	266.2	NA	0.0458	22.0864	22.1483	22.1928	22.2283	22.2844	22.1474	22.0882	22.0275	22.0747	21.7701	22.2881	22.1208	22.1481	21.9002	22.2827	22.5195	21.93	21.979	22.1244	22.2635	22.3231	22.3555	22.5229	22.3316	21.6468	21.745	22.2483	22.147	21.5288	22.5679	22.1643	22.043	22.3603	21.8262	22.1994	22.0794
M181T396	5-Hydroxyectoine	C6H10N2O3	C16432	HILIC	level3	Positive	MS1+adduct annotation	[M+Na]+	181.058	0.6	396.2	NA	NA	21.116	21.2132	19.4414	20.047	20.7639	20.3866	20.5855	20.0484	19.0672	20.0036	20.3758	19.0897	20.0654	20.3903	20.0865	19.5257	18.6731	19.915	21.0272	21.5345	20.0517	19.8487	20.961	21.4097	21.2771	19.6656	19.9408	20.3494	19.9692	20.0305	20.1872	20.75	20.0296	20.6651	18.5864	19.9751
M129T368	Isoglutamine	C5H10N2O3	C16673	HILIC	level3	Positive	MS1+surrogate MS2 matches	[M-H2O+H]+	129.066	0	368	NA	0.5848	28.7055	28.4445	27.9349	28.7154	27.9534	28.938	29.2687	29.3623	29.137	25.7618	26.3011	25.2423	26.4345	27.6741	27.7504	27.9492	27.8144	27.9187	27.9144	27.788	27.5526	26.5069	27.9929	27.0055	26.6042	26.2329	27.2416	27.929	27.9474	28.4012	27.8404	27.9601	27.1137	26.5866	27.2542	27.9078
M197T267	Homophenylalanine	C10H13NO2	C17235	HILIC	level3	Positive	MS1+adduct annotation	[M+NH4]+	197.13	9.1	266.9	NA	NA	23.0172	23.197	23.2669	23.0254	23.27	23.2297	23.1197	23.1185	23.2529	23.1713	22.9617	23.0521	23.1922	23.3577	23.0036	23.4185	23.4008	23.2881	23.1287	23.1847	23.3899	23.1783	23.2626	23.2912	22.9913	23.4746	23.4992	23.3189	23.1711	23.3904	23.4244	22.9351	23.2092	23.2004	22.9796	23.3461
M366T309	N-Acetylbialaphos	C13H24N3O7P	C17951	HILIC	level3	Positive	MS1+surrogate MS2 matches	[M+H]+	366.139	8.2	308.6	NA	0.7931	18.409	18.4725	18.7176	18.7302	18.3616	18.6352	18.4973	18.3158	17.9552	18.3169	17.9825	18.3192	18.2909	18.2106	17.9727	18.2794	17.38	18.3786	19.0345	18.3255	18.2747	18.7829	18.0384	18.4633	18.2325	18.5377	17.4088	18.4303	18.1271	18.2221	18.8487	17.9199	18.1706	18.0531	17.5564	17.7244
M434T268	N-Acetylaspartylglutamylglutamate	C16H23N3O11	C20776	HILIC	level3	Positive	MS1+surrogate MS2 matches	[M+H]+	434.146	12	267.6	NA	0.2875	23.2353	23.2496	23.0616	22.9197	23.2137	23.1965	23.1438	23.2991	23.0645	22.7252	23.2559	23.2574	23.763	23.6576	22.9677	23.6872	23.0041	23.2756	23.2241	23.8027	24.0367	22.3947	22.9757	22.991	23.0629	22.6666	23.1419	23.3021	23.0193	23.9596	23.251	23.7827	23.1811	23.3847	23.1729	23.0602
M306T418	4-Hydroxyphenylglycyl-arginine	C14H21N5O4	C20910	HILIC	level3	Positive	MS1+surrogate MS2 matches	[M-H2O+H]+	306.155	3.6	418.3	NA	0.6917	19.1333	19.7832	19.8976	20.7386	19.4353	18.1825	19.9602	20.1537	19.1675	17.7073	18.3511	19.5542	18.4482	20.6428	20.145	20.5292	19.9453	17.7138	18.6086	19.9207	20.456	18.5319	18.6918	18.7347	19.4785	20.0219	20.0709	18.9078	19.1541	19.8521	18.0659	18.2284	20.8515	21.2695	20.6025	20.6739
M263T307_2	Alanylglutamate	C8H14N2O5	C20958	HILIC	level3	Positive	MS1+surrogate MS2 matches	[M-H+2Na]+	263.062	0	307.4	NA	0.9983	23.4562	22.9256	24.2361	24.4321	23.8393	24.5127	23.2164	23.9115	24.2722	24.6128	24.6501	24.9174	23.7272	23.6336	23.2482	23.5278	23.6268	23.9602	23.882	24.2013	21.4166	24.2554	23.398	23.9871	24.0183	24.1551	23.6849	24.2562	24.6194	24.8748	23.466	23.9123	23.7118	24.6565	24.6256	24.0598
M272T336	Ophthalmate	C11H19N3O6	C21016	HILIC	level3	Positive	MS1+adduct annotation	[M-H2O+H]+	272.125	1.5	336	NA	NA	20.565	20.5838	19.7863	19.2327	20.3605	17.2915	17.7401	18.1851	17.9208	19.0847	19.5748	19.7073	19.5316	17.9328	17.6381	18.9132	17.489	16.5289	17.0825	18.4131	18.045	18.6804	16.824	17.6822	17.7571	17.681	17.3834	18.6566	19.3425	19.165	18.7692	18.0262	17.6237	18.7226	17.9869	17.6682
M349T247	Inosine 5'-Sulfate	C10H12N4O8S	NA	HILIC	level3	Positive	MS1+surrogate MS2 matches	[M+H]+	349.049	12.6	247	NA	0.93	18.6015	18.4147	18.6872	18.916	18.9258	18.9546	18.4397	18.835	18.5857	18.9135	18.6957	18.5625	17.5397	17.8521	18.3619	18.3937	18.8749	18.5405	18.8262	18.7599	17.0939	18.9459	18.8852	18.9209	19.0172	19.2372	18.5198	18.698	18.7128	18.4077	18.1843	17.7926	18.7809	18.7033	18.6586	18.5873
M233T277	2-amino-4-(2-aminophenyl)-4-hydroxybutanoic acid??	C10H14N2O3	NA	HILIC	level3	Positive	MS1+surrogate MS2 matches	[M+Na]+	233.089	4.3	276.8	NA	0.4097	24.7704	24.6326	24.8946	24.3496	24.2975	24.6854	24.6486	24.8366	24.3972	24.7672	24.2892	24.4134	24.9241	24.8076	24.6508	24.7768	24.569	24.5982	24.4974	24.5648	24.1831	25.0282	24.5717	24.6106	24.3423	24.4306	24.6475	24.7085	24.7628	24.4613	24.7998	23.7221	24.4655	24.5325	24.5323	24.4845
M464T307	3,4,5-trihydroxy-6-(((4aR,6R,7R,7aR)-2-hydroxy-6-(2-hydroxy-4-iminopyrimidin-1(4H)-yl)-2-oxidotetrahydro-4H-furo[3,2-d][1,3,2]dioxaphosphinin-7-yl)oxy)tetrahydro-2H-pyran-2-carboxylic acid	C15H20N3O13P	NA	HILIC	level3	Positive	MS1+surrogate MS2 matches	[M-H2O+H]+	464.071	1.5	306.7	NA	0.7798	18.8383	18.1544	18.1074	19.0087	17.7508	19.3524	18.6009	18.7792	18.5791	19.5942	19.9247	19.0135	19.4881	19.475	19.2318	19.2197	19.5388	19.3397	19.4183	19.1567	19.106	18.5018	18.7594	19.1882	19.3885	19.1289	19.3969	19.1685	19.5109	18.9844	18.872	18.7729	18.8585	17.845	18.7281	19.5958
M476T217	17-hydroxy-10,13-dimethyl-3-((3,4,5-trihydroxy-6-(hydroxymethyl)tetrahydro-2H-pyran-2-yl)oxonio)hexadecahydro-cyclopenta[a]phenanthren-6-ide	C25H41O7	NA	HILIC	level3	Positive	MS1+adduct annotation	[M+Na]+	476.275	1.7	217.1	NA	NA	24.1043	23.7766	23.6614	24.0968	23.6217	24.6016	23.2409	24.2435	24.212	24.221	23.906	22.7733	23.4175	22.9133	23.5078	24.065	24.1275	24.7789	24.4836	24.4367	24.0784	23.1343	24.2645	23.7192	24.8257	23.0134	23.6905	23.2222	22.9818	22.9477	24.0072	22.8752	23.419	23.7053	23.6449	23.8433
M337T466	2-amino-6-[(4-amino-4-carboxybutanoyl)amino]heptanedioic acid	C12H21N3O7	NA	HILIC	level3	Positive	MS1+surrogate MS2 matches	[M+NH4]+	337.172	0.3	466.1	NA	0.6556	22.3618	22.0363	22.7499	21.287	22.1059	22.6114	22.5851	21.834	20.5265	22.6942	23.073	22.1598	23.1868	22.5295	20.8896	21.9072	20.9326	22.3425	22.9508	21.4082	22.7857	21.8769	20.672	22.973	22.9142	21.8212	22.3613	22.73	22.613	22.4315	20.983	21.9153	22.6686	22.5387	21.8499	21.5744
M478T216	10,13-dimethyl-3-((3,4,5-trihydroxy-6-(hydroxymethyl)tetrahydro-2H-pyran-2-yl)oxonio)-2,3,4,7,8,9,10,11,12,13,14,15,16,17-tetradecahydro-1H-cyclopenta[a]phenanthren-17-yl)-2-hydroxy-1l3-ethan-1-olate	C27H43O8	NA	HILIC	level3	Positive	MS1+surrogate MS2 matches	[M-H2O+H]+	478.293	0.2	215.5	NA	0.7474	27.4311	27.1624	26.9674	26.7784	27.571	27.6017	26.9269	27.6127	27.7709	27.2259	26.9189	25.8584	26.407	25.2175	25.8548	26.754	27.3703	27.5759	27.6766	27.7962	27.3406	26.3293	27.5729	27.1856	28.1978	26.3539	26.5598	26.2558	26.3166	26.2303	27.0602	26.5168	26.5482	26.9347	27.315	27.2198
M131T31	Ornithine	C5H12N2O2	C00077	RPLC	level2	Negative	MS1+MS2 matches	[M-H]-	131.083	0	31	NA	0.9999	24.4133	24.4197	23.3327	23.7518	24.2207	24.1004	24.0216	23.5611	22.9923	23.8107	24.1475	22.8951	23.6413	23.2168	23.1142	22.5337	22.6268	23.5419	24.6304	24.6279	23.1925	23.2479	23.8188	24.5516	24.6512	23.2756	23.4837	24.1039	23.8884	23.4433	23.2148	24.0732	23.9834	23.8842	23.7791	23.1988
M93T211	Phenol	C6H6O	C00146	RPLC	level2	Negative	MS1+MS2 matches	[M-H]-	93.0346	0	211.3	NA	0.9994	22.4941	21.8173	22.7744	22.5622	23.8501	20.7884	21.6179	22.4957	23.8682	21.5538	22.5496	22.5524	22.4507	22.4254	22.4559	22.4863	22.386	20.436	22.4902	22.4917	22.5361	22.4699	22.5757	22.4817	22.334	22.3528	22.5116	20.0786	20.4585	20.7711	20.764	22.6073	23.2887	21.5666	23.6074	23.8972
M191T68	Citrate	C6H8O7	C00158	RPLC	level2	Negative	MS1+MS2 matches	[M-H]-	191.02	0	68	NA	0.9981	23.2877	23.6201	23.0472	22.7029	23.304	24.2176	24.1521	23.2849	23.5062	24.1242	24.176	23.1364	22.6351	24.2266	23.9875	24.2372	24.1216	23.6816	24.7105	23.7423	23.3453	22.9833	23.4074	24.7802	23.4249	24.4745	24.1558	24.4189	23.8311	23.5104	24.2841	24.8245	23.1146	22.2419	23.1797	23.5383
M303T424	Arachidonic Acid (peroxide free)	C20H32O2	C00219	RPLC	level2	Negative	MS1+MS2 matches	[M-H]-	303.233	0.3	424.3	NA	0.9998	23.2901	23.1496	22.811	21.9514	22.4236	23.3671	23.0366	23.7462	23.4876	23.1809	23.1462	22.6629	22.9443	23.1852	23.116	23.1882	23.309	23.5336	23.2195	23.7693	23.7261	22.3597	23.3509	22.4842	23.6821	22.1875	22.0118	22.1154	22.7046	22.3568	23.4452	22.5198	23.5224	22.9756	23.4039	22.9706
M255T440	Palmitic acid	C16H32O2	C00249	RPLC	level2	Negative	MS1+MS2 matches	[M-H]-	255.233	0	440	NA	1	26.2693	25.8001	25.6237	26.0243	25.8264	25.6264	25.2107	26.5252	25.9651	25.7978	25.7561	25.4574	25.7365	25.2563	25.7134	26.2997	26.1178	26.1907	25.9421	25.9795	25.9588	24.9155	26.5684	25.7831	25.8806	25.2732	25.7328	25.809	25.4272	25.598	25.6969	25.6564	25.723	25.8057	25.7169	26.0074
M583T427	Bilirubin	C33H36N4O6	C00486	RPLC	level2	Negative	MS1+MS2 matches	[M-H]-	583.256	0	427.2	NA	0.997	22.3636	22.4417	22.6735	22.2889	22.5624	22.6681	22.7511	22.3033	22.236	22.442	22.6175	23.2523	22.3747	21.5037	22.4779	21.8176	22.6596	22.5931	22.5675	22.5146	22.6532	22.4548	21.2327	23.0129	22.3274	22.6753	22.487	22.6863	23.1847	22.4992	21.8412	22.6291	22.4101	23.9882	22.8583	22.583
M583T639	Bilirubin_2	C33H36N4O6	C00486	RPLC	level2	Negative	MS1+MS2 matches	[M-H]-	583.256	0.2	638.8	NA	0.9998	24.5201	24.6284	24.5207	23.713	24.5899	24.3169	25.0001	24.2175	24.0395	24.7311	25.4425	25.2456	24.7858	24.7074	24.9478	24.9204	23.92	25.4204	25.1474	25.5849	26.0858	24.7005	23.7842	24.9761	24.4753	24.6341	25.0635	24.9091	25.1571	25.3535	24.4885	25.5879	25.2313	26.0278	24.9387	25.6233
M281T452	Oleic acid	C18H34O2	C00712	RPLC	level2	Negative	MS1+MS2 matches	[M-H]-	281.248	0.4	451.9	NA	1	23.7948	24.0254	23.6029	24.4988	23.5471	23.9281	23.961	24.7952	24.1591	23.5001	24.12	23.1226	24.277	23.0301	23.4701	24.258	24.0908	24.2667	24.4977	23.9233	24.515	23.0613	24.8015	24.1846	24.5843	23.1831	23.7906	23.557	22.9762	23.411	23.9037	23.8288	23.7958	23.6946	23.9945	24.0936
M129T215	alpha-Ketocaproic acid	C6H10O3	C00902	RPLC	level2	Negative	MS1+MS2 matches	[M-H]-	129.056	0.8	214.6	NA	1	25.2451	25.8746	25.5534	25.0119	25.2575	25.364	25.2912	25.3149	25.2239	25.3741	25.4639	25.6725	24.6643	24.9558	24.7008	24.7852	25.4528	25.9928	25.4395	24.9812	25.7096	25.0351	25.1786	24.6455	25.3031	24.9074	24.6103	25.4334	25.4409	25.4547	25.5084	25.69	25.1799	25.282	25.1589	25.4617
M129T228	alpha-Ketocaproic acid_2	C6H10O3	C00902	RPLC	level2	Negative	MS1+MS2 matches	[M-H]-	129.056	0.8	227.6	NA	1	25.7922	26.6642	26.0651	25.1844	25.8601	26.3	26.1591	25.9062	25.769	25.706	26.3887	26.3678	25.4914	26.1835	25.523	25.7893	25.6248	26.6307	26.0095	26.3111	26.8032	25.6668	25.0708	25.3394	25.9	25.6024	25.182	26.2103	26.4346	26.4591	26.1352	26.5016	25.817	27.1074	25.7407	25.982
M283T488	Stearic acid	C18H36O2	C01530	RPLC	level2	Negative	MS1+MS2 matches	[M-H]-	283.264	0.4	488.5	NA	0.9997	23.896	23.9907	24.0433	24.2781	24.879	24.3529	23.9984	24.7734	24.374	25.5427	24.6003	23.7419	24.6353	24.022	23.9097	24.8378	24.9657	25.5268	25.0417	25.3122	24.2568	23.5831	24.822	25.1544	24.6221	23.7729	24.0807	24.0241	24.1973	23.865	25.3062	24.964	24.0841	24.0222	23.9549	24.4094
M279T424	Linoleic acid	C18H32O2	C01595	RPLC	level2	Negative	MS1+MS2 matches	[M-H]-	279.233	0.4	423.6	NA	0.9999	25.1422	25.6198	24.4986	25.017	24.9513	24.5197	24.941	25.14	25.1281	25.7077	25.0234	24.0287	24.4468	23.2743	24.0246	25.0252	24.6522	25.0095	25.1356	25.7712	25.1823	24.049	25.1963	24.7779	25.2773	23.7473	24.6249	23.8188	24.8038	24.5665	25.6653	25.0423	24.8939	24.4398	24.9796	25.0836
M135T32	Threonate	C4H8O5	C01620	RPLC	level2	Negative	MS1+MS2 matches	[M-H]-	135.03	0.7	31.6	NA	0.9998	24.0684	24.0241	23.2669	23.5817	23.1871	23.4967	24.238	24.51	23.7115	23.4905	24.3855	23.6123	23.6943	22.8732	23.7796	23.5838	23.3766	23.1364	24.0924	24.2808	24.2013	23.8729	23.9239	24.0465	23.5459	23.5273	23.3309	23.3705	23.7174	23.2387	23.4445	23.9826	23.6709	23.6534	23.6401	23.6045
M204T269	Indolelactic acid	C11H11NO3	C02043	RPLC	level2	Negative	MS1+MS2 matches	[M-H]-	204.067	0	268.7	NA	0.9967	22.5271	22.1338	21.8984	21.4468	22.2392	22.8328	22.8202	22.7207	22.4531	22.722	22.8914	22.2957	21.9506	21.3618	21.3654	22.3974	22.3755	22.2308	22.4084	22.3936	22.4676	22.408	21.5163	22.4448	21.3923	21.6953	22.4694	22.8836	22.436	22.0676	21.9282	22.1431	22.3412	22.6129	22.5144	21.5008
M117T87	Methylmalonic acid	C4H6O4	C02170	RPLC	level2	Negative	MS1+MS2 matches	[M-H]-	117.019	0.9	87.2	NA	0.9992	21.3502	20.6916	21.4994	20.7729	20.5408	21.7591	21.1742	21.2217	21.8329	20.7205	21.5785	22.0309	21.3861	20.8926	20.39	20.1551	21.6674	20.3686	21.1885	21.9605	21.8619	20.9847	20.2554	21.505	21.7031	20.4856	20.99	20.7611	21.4896	21.0858	21.8266	21.4933	20.4742	21.6188	22.104	20.8271
M391T426	Deoxycholic acid	C24H40O4	C04483	RPLC	level2	Negative	MS1+MS2 matches	[M-H]-	391.285	0.5	425.9	NA	1	23.461	22.6379	24.2901	21.4401	23.5631	23.1492	23.8182	23.827	23.9179	23.5457	23.9971	23.8576	23.8698	23.554	21.877	23.8154	23.8391	23.9993	22.4369	24.7318	23.768	21.2825	24.7897	24.0078	25.3896	22.6417	23.8264	21.977	21.786	23.8058	21.5829	21.5571	23.9209	23.8567	22.2622	23.3145
M103T107	Hydroxybutyric acid	C4H8O3	C05984	RPLC	level2	Negative	MS1+MS2 matches	[M-H]-	103.04	1	107.3	NA	0.9998	24.559	27.1283	25.2904	25.6185	25.5161	24.7251	25.2454	25.2189	24.3717	25.183	25.7939	26.8029	25.5503	26.7847	26.1856	25.4907	25.5191	25.8803	25.558	25.8732	26.6487	25.2557	24.648	24.3069	25.8471	25.197	23.8094	25.113	25.6269	25.9863	24.9613	25.6007	26.1747	26.4845	25.6924	25.8035
M187T278	Azelaic acid	C9H16O4	C08261	RPLC	level2	Negative	MS1+MS2 matches	[M-H]-	187.098	0	278	NA	0.9914	23.016	22.8863	22.7859	22.7898	22.9328	22.9092	22.9985	22.907	22.5326	22.4568	22.9162	22.8086	22.7598	22.6068	22.8891	22.7629	22.5903	22.5199	22.6788	23.0721	22.8559	22.7148	22.9304	22.883	22.8361	22.856	22.8416	22.5613	23.33	22.8981	22.4122	22.8545	22.89	22.7245	22.4639	22.6232
M271T518	16-Hydroxypalmitic acid	C16H32O3	C18218	RPLC	level2	Negative	MS1+MS2 matches	[M-H]-	271.228	0	517.8	NA	0.9594	23.549	24.0792	23.4587	22.964	23.3806	23.008	23.3135	23.5429	23.2722	23.7542	24.0334	24.1194	23.6586	24.0376	23.7744	24.1202	23.9469	23.6544	24.7191	23.7947	24.1582	24.192	23.598	23.6992	23.7434	23.1878	23.2991	23.8246	23.917	24.1729	23.7621	24.2242	23.6304	23.2974	23.1925	23.7903
M164T176	Epinephrine	C9H13NO3	D00095	RPLC	level2	Negative	MS1+MS2 matches	[M-H2O-H]-	164.072	0.6	175.9	NA	0.9898	22.427	22.9215	22.6212	22.192	22.0704	22.5235	22.754	22.1587	22.3385	22.5785	23.0931	23.173	22.8211	22.4467	22.5501	22.6276	21.8446	22.4383	22.5791	23.1434	23.3601	22.3021	21.8134	22.4283	22.8844	22.7054	22.636	22.5201	22.8028	22.893	22.5815	22.6977	22.3793	23.0577	22.2487	22.4218
M212T230	Indoxyl sulfate	C8H7NO4S	NA	RPLC	level2	Negative	MS1+MS2 matches	[M-H]-	212.002	0	230.2	NA	0.9991	26.5508	26.2723	26.2655	25.848	26.2203	24.8637	25.1563	26.3871	26.688	25.5823	25.8455	25.5392	25.9069	21.5891	24.9333	24.5672	25.4033	25.0247	25.0646	25.0812	25.196	25.8049	26.7097	26.1163	26.4151	26.1404	25.5565	24.752	24.0665	25.7179	24.9068	23.1903	26.4703	25.518	26.5501	26.4656
M409T440	LPA(16:0)	C19H39O7P	NA	RPLC	level2	Negative	MS1+MS2 matches	[M-H]-	409.236	0.2	440.1	NA	0.956	23.5059	23.4381	23.2768	23.9185	23.5588	23.3634	23.0357	23.6789	23.6081	23.373	23.2965	23.0035	23.5867	22.864	23.4833	23.9123	23.7895	23.7842	23.6697	23.6998	23.7034	22.7645	23.6566	23.3038	23.7416	22.9853	23.6366	23.021	22.9517	23.4264	23.2367	23.2422	23.2159	23.5028	23.304	23.771
M437T489	LPA(18:0)	C21H43O7P	NA	RPLC	level2	Negative	MS1+MS2 matches	[M-H]-	437.267	0.2	488.8	NA	0.9467	21.5808	21.4321	21.3877	21.5027	21.4426	21.3754	20.9371	21.6948	21.3402	22.1403	22.2709	20.8017	21.2511	22.0021	20.799	22.1254	22.2874	22.2765	22.23	21.5946	21.2676	21.6388	21.8829	21.6926	21.3941	21.006	22.0618	21.1335	21.7185	20.186	21.6824	21.2592	21.1595	21.3345	20.727	21.5673
M433T424	LPA(18:2)	C21H39O7P	NA	RPLC	level2	Negative	MS1+MS2 matches	[M-H]-	433.236	0.2	424.3	NA	0.9467	22.9157	22.7774	21.9993	23.1066	22.286	21.7684	22.0397	22.6857	23.0996	22.2544	22.4783	21.47	21.5967	22.3775	21.4337	22.4344	22.1094	22.4901	22.6235	23.0662	23.0452	21.7841	22.6637	22.806	22.6436	21.4646	22.5111	21.6056	22.182	22.2875	22.3204	22.7896	22.3666	21.9062	22.7721	22.5346
M595T457	LPI(18:2)	C27H49O12P	NA	RPLC	level2	Negative	MS1+MS2 matches	[M-H]-	595.289	0	457.2	NA	0.9921	23.8185	24.0609	23.3982	23.7483	23.577	23.514	22.8966	24.1614	24.6666	24.1156	25.231	24.5605	24.4063	22.6285	23.5026	24.2544	23.4144	24.1688	23.8937	23.6105	24.1346	24.8342	23.4338	23.5399	23.9497	22.8907	22.9455	22.7584	24.02	23.71	22.8652	24.883	23.7899	23.4711	23.9779	23.7693
M619T461	LPI(20:4)	C29H49O12P	NA	RPLC	level2	Negative	MS1+MS2 matches	[M-H]-	619.289	0.5	460.8	NA	0.9656	25.0114	25.7129	24.5071	25.1929	24.13	23.7245	23.5399	25.1264	25.0248	24.784	25.8788	25.8713	25.2848	24.8982	25.2946	25.6041	24.5177	25.2525	25.4647	24.5693	25.1573	24.7877	24.6242	24.6208	25.7341	23.9338	24.1578	23.9131	25.0159	25.0776	24.4264	25.541	25.4038	24.6173	25.4825	25.6547
M803T439	PC(34:2)	C42H80NO8P	NA	RPLC	level2	Negative	MS1+MS2 matches	[M+HCOO]-	802.56	0.7	439.5	NA	0.968	25.4156	25.3298	25.0465	26.9702	26.2898	26.8046	26.0299	26.371	25.3234	27.3551	25.9235	25.6715	27.7415	26.1009	25.9448	26.9678	26.8067	26.215	25.999	26.5668	26.2069	26.9035	26.0928	26.0506	26.1928	26.8609	27.2256	25.9908	26.2438	26.476	25.3786	26.3529	27.796	26.0176	26.0567	26.1419
M803T609	PC(34:2)_2	C42H80NO8P	NA	RPLC	level2	Negative	MS1+MS2 matches	[M+HCOO]-	802.56	0.9	608.7	NA	0.968	25.6225	25.8043	28.4404	25.2423	24.7013	25.8586	25.9556	25.8029	24.4885	25.9192	25.3288	25.7875	25.88	25.9994	25.7405	25.6151	24.6653	25.949	25.8784	26.1102	25.7574	25.7033	24.7689	25.595	26.7085	25.9946	25.36	25.9631	25.8507	25.7765	25.8312	26.03	26.3567	26.3354	25.8215	25.9726
M831T436	PC(36:2)	C44H84NO8P	NA	RPLC	level2	Negative	MS1+MS2 matches	[M+HCOO]-	830.591	1.4	435.8	NA	0.9625	24.6434	24.3935	24.3601	25.5241	25.2939	24.4505	24.7243	24.6237	24.1724	25.4683	24.5851	24.5853	24.7258	25.1877	24.8622	24.3352	24.4106	24.8747	24.6147	24.1264	25.443	24.5966	24.8242	24.0335	23.8749	25.0982	24.6709	24.3444	24.7577	24.1167	24.7629	24.7252	24.6441	24.5932	24.4935	24.0237
M827T439	PC(36:4)	C44H80NO8P	NA	RPLC	level2	Negative	MS1+MS2 matches	[M+HCOO]-	826.56	0.8	438.9	NA	0.9829	25.8016	26.0001	25.8542	25.7997	25.3694	26.3524	26.1712	25.9262	25.9725	25.7126	25.9956	25.8219	25.9206	26.0206	25.9946	25.8782	25.1279	25.8173	25.4007	25.5374	24.4722	25.7522	25.8987	25.8523	26.5362	25.2607	25.9416	26.1051	26.3507	26.0091	26.6665	26.0065	25.9451	25.9973	26.0834	25.7938
M855T670	PC(38:4)	C46H84NO8P	NA	RPLC	level2	Negative	MS1+MS2 matches	[M+HCOO]-	854.591	1.3	669.6	NA	0.9682	23.1434	23.3304	22.816	21.7886	22.4374	22.2849	22.1855	22.5108	22.3249	22.2845	22.9231	22.3542	23.0681	22.8774	22.1068	22.6192	22.2848	22.7765	22.1668	23.1432	22.6246	23.1735	22.4014	23.3678	22.559	21.9396	22.1312	21.9256	21.1709	22.2421	22.1192	22.648	22.5976	22.0903	22.2632	21.6691
M566T452	PC(P-18:0)	C26H52NO7P	NA	RPLC	level2	Negative	MS1+MS2 matches	[M+HCOO]-	566.346	0.4	451.9	NA	0.9968	28.473	28.5109	28.1439	28.7022	28.0037	28.2762	28.2557	28.8494	28.5065	28.4711	28.5319	27.3839	28.1338	27.0383	28.407	28.5923	28.4318	28.4999	28.5277	28.552	28.577	27.9445	29.0114	28.535	28.5406	27.5944	28.5697	27.6227	28.007	28.0202	28.5761	28.4092	28.5996	28.3354	28.5802	28.5387
M743T670	PE(36:2)_2	C41H78NO8P	NA	RPLC	level2	Negative	MS1+MS2 matches	[M-H]-	742.539	0.5	670	NA	0.9571	24.1837	22.6494	24.4137	23.7563	24.8768	24.9372	23.5776	24.0327	23.5282	24.2418	24.267	24.5104	23.6979	24.3921	24.6322	24.0605	24.3864	24.169	23.0251	24.1605	23.2274	23.6333	23.218	24.3224	24.3496	24.407	22.9935	24.0974	24.5932	24.379	23.77	23.6646	23.7827	24.3814	23.8371	24.0869
M743T442	PE(36:2)	C41H78NO8P	NA	RPLC	level2	Negative	MS1+MS2 matches	[M-H]-	742.539	0.7	441.7	NA	0.9571	24.8746	24.9318	24.6738	25.2191	24.5909	25.0981	24.6905	24.6777	25.2181	24.2062	25.3978	24.8471	24.9438	24.7939	24.2297	24.7261	25.4425	25.0419	24.8817	24.5982	24.3916	25.6662	24.5769	25.3706	24.9117	26.1144	24.934	24.6438	24.6378	25.3334	24.9953	24.9771	24.7448	25.0393	24.8834	24.9036
M767T670	PE(38:4)	C43H78NO8P	NA	RPLC	level2	Negative	MS1+MS2 matches	[M-H]-	766.538	1	670	NA	0.9614	22.7524	23.1832	23.393	23.0197	23.749	22.9079	23.5096	21.7521	23.0026	23.3181	22.2212	23.0108	23.3167	23.722	23.0351	23.0548	23.5144	23.1122	23.2619	23.013	23.0549	23.0107	22.832	22.9507	23.1332	23.0346	22.5966	23.2763	23.1963	22.2018	23.4213	22.6362	23.0738	22.7378	23.2793	23.2168
M329T88_1	IMP	C10H13N4O8P	C00130	RPLC	level3	Negative	MS1+surrogate MS2 matches	[M-H2O-H]-	329.032	9.7	88.2	NA	0.3055	23.7414	23.4932	23.4918	23.7096	23.6497	23.5132	23.6391	23.7404	23.0737	23.7291	23.9039	23.5917	23.2507	23.5515	23.6146	23.7743	23.1456	23.7416	23.5857	23.7035	23.565	23.3993	23.624	23.4596	23.6243	23.6424	23.7428	23.6802	23.7063	23.6091	23.8766	23.4319	23.5209	23.571	23.855	23.8704
M173T211	Aryl sulfate	C6H6O4S	C00850	RPLC	level3	Negative	MS1+surrogate MS2 matches	[M-H]-	172.991	0	211.3	NA	1	24.8558	26.4067	27.5831	27.3053	28.5482	25.8555	26.4701	27.3476	28.5511	26.1362	24.0586	24.7132	24.5665	24.2306	24.1169	23.7367	24.6747	25.3022	24.3397	23.6632	24.6217	26.3501	27.2727	24.3593	27.0938	24.7908	24.5694	25.1625	25.3983	25.4954	25.8163	25.2157	27.9441	26.3552	28.2618	28.6488
M528T337	Glycochenodeoxycholate 7-sulfate	C26H43NO8S	C15559	RPLC	level3	Negative	MS1+surrogate MS2 matches	[M-H]-	528.264	0	337.3	NA	0.9985	24.5022	25.6324	22.6772	23.9019	22.3939	23.393	23.6566	21.705	22.5621	22.845	23.4024	24.2952	22.8042	23.5824	23.8572	21.3341	23.9741	24.0327	23.8825	23.1235	21.324	24.5277	23.9365	23.7996	24.0937	23.6886	24.4957	23.8314	22.9239	21.8072	22.2277	23.7508	23.7922	21.7735	24.0805	24.032
M298T199_1	Methyl-5'-thioadenosine	C11H15N5O3S	C00170	RPLC	level2	Positive	MS1+MS2 matches	[M+H]+	298.097	0	198.7	NA	0.9984	19.8027	19.5247	19.7098	19.867	19.2838	18.9117	18.9248	19.793	19.6644	19.3098	19.9404	19.4147	20.0415	19.7157	20.05	19.4442	18.6309	19.4952	19.9063	20.6614	21.2833	20.0982	20.5701	20.7902	19.3514	19.6321	20.3722	18.9682	19.2789	20.9558	19.4528	20.9937	20.2629	19.1642	19.2927	19.1112
M325T30	Cellobiose	C12H22O11	C00185	RPLC	level2	Positive	MS1+MS2 matches	[M-H2O+H]+	325.113	0	30.1	NA	0.8957	21.7236	21.5257	22.2605	21.998	22.0081	21.8906	21.8657	22.2692	22.0772	22.3989	22.71	23.092	23.0699	21.9632	21.4035	21.6455	21.9797	22.0103	22.2401	22.0056	22.3419	21.8697	21.8353	22.1479	22.0614	22.1217	21.7033	22.494	22.415	21.993	22.026	21.5976	22.067	21.8654	22.016	22.0961
M90T30	Sarcosine	C3H7NO2	C00213	RPLC	level2	Positive	MS1+MS2 matches	[M+H]+	90.055	0	29.6	NA	1	24.6054	24.4825	24.4943	25.148	24.3577	24.8163	25.223	25.0553	24.9748	24.8504	25.1663	25.0491	24.8939	24.5728	24.6568	25.2484	25.1627	25.4564	25.0939	25.4422	25.1387	23.9154	24.8437	24.9224	25.2314	25.2893	24.9749	24.7233	25.028	24.6436	24.8194	24.6201	23.9454	25.4607	25.3372	24.9496
M300T392	Sphingosine	C18H37NO2	C00319	RPLC	level2	Positive	MS1+MS2 matches	[M+H]+	300.29	0.3	391.9	NA	0.9943	19.9381	20.1301	20.2699	20.3006	19.5986	20.1666	20.4663	20.0457	20.2837	20.0913	20.3859	20.6622	20.9833	19.5354	20.0537	20.0393	20.4006	20.6092	20.7767	20.3385	18.788	20.1023	20.4017	19.3207	20.0317	20.3171	20.3024	18.2548	20.0225	17.7843	20.2635	20.1561	20.5152	20.3075	20.1595	20.0586
M130T52	Pipecolic acid	C6H11NO2	C00408	RPLC	level2	Positive	MS1+MS2 matches	[M+H]+	130.086	0.8	52.3	NA	0.9775	25.1326	25.4304	25.3167	25.6485	25.8435	24.8994	25.1306	25.8776	26.0846	24.8645	25.2962	25.2422	25.701	24.6316	24.7127	25.7746	25.7431	25.6726	25.7664	26.6668	26.2458	25.9169	25.6211	25.4813	25.5386	24.8931	25.5393	24.9463	25.8655	25.9291	25.8432	25.4631	24.4635	24.6872	24.6705	24.7311
M118T231	Indole_2	C8H7N	C00463	RPLC	level2	Positive	MS1+MS2 matches	[M+H]+	118.065	0	230.9	NA	0.9903	21.7002	21.3695	21.44	21.5172	21.4594	21.4586	21.7931	21.3427	20.6226	21.4051	21.4147	21.3966	21.4732	21.3549	21.3695	21.4922	21.5452	20.7537	23.059	20.9564	22.8609	21.1869	22.679	21.1021	21.2402	21.6713	21.0488	20.7347	21.3919	21.4277	21.3394	21.3887	21.4482	21.5387	21.5552	21.4828
M118T206	Indole	C8H7N	C00463	RPLC	level2	Positive	MS1+MS2 matches	[M+H]+	118.065	0	206	NA	0.9989	23.5007	23.2279	23.2578	23.0299	23.3093	23.2343	23.2491	23.5444	23.0317	23.5264	23.819	23.6641	23.1148	23.1101	23.1289	23.4628	22.7603	23.4631	23.525	23.7978	23.8236	22.6582	22.7711	22.8614	23.0056	22.7549	23.2267	23.2578	23.9337	23.4565	23.4114	23.5455	23.2681	23.5648	22.9743	23.0626
M118T464	Indole_3	C8H7N	C00463	RPLC	level2	Positive	MS1+MS2 matches	[M+H]+	118.065	0	463.8	NA	0.9927	21.5465	21.9611	21.7137	22.0774	21.5342	21.5689	21.3882	21.7344	21.8359	21.3455	21.0565	21.3987	21.8694	21.9591	21.7924	21.8432	21.4936	21.6552	21.5043	21.944	22.061	21.7732	22.1177	22.3151	22.4798	21.1554	22.0831	21.7714	21.4449	21.9748	22.1796	22.2802	22.3703	21.5084	21.3442	21.4698
M184T337	Phosphorylcholine	C5H15NO4P	C00588	RPLC	level2	Positive	MS1+MS2 matches	[M]+	184.073	1.1	337.3	NA	0.9999	22.8686	22.8691	21.8285	22.8994	22.5778	21.6082	22.7986	22.6052	23.266	22.2683	22.9121	22.7867	22.6544	22.4057	23.1433	24.2241	22.8255	23.2325	22.9676	23.1362	22.8121	22.6387	22.5086	22.5222	22.3072	22.0514	22.832	21.812	22.7188	22.8399	22.8529	22.483	22.7395	22.7818	22.9351	22.8788
M363T305	Cortisol	C21H30O5	C00735	RPLC	level2	Positive	MS1+MS2 matches	[M+H]+	363.217	0	305.4	NA	0.9988	23.3352	18.8629	23.7321	23.7968	22.6743	23.0619	23.7309	23.4935	22.2678	23.205	23.5406	23.2336	23.7545	23.0436	22.9458	22.9607	22.1799	21.647	22.8373	21.1847	19.4544	22.9833	23.5318	22.8385	18.2446	22.3606	22.7687	23.1671	22.7041	23.5709	23.0309	22.52	23.1019	18.7698	22.1905	23.1212
M87T345	Diacetyl	C4H6O2	C00741	RPLC	level2	Positive	MS1+MS2 matches	[M+H]+	87.0441	0	344.7	NA	1	23.0863	22.9327	22.8816	22.9186	22.794	22.8458	22.8684	23.07	22.9439	23.1108	23.0756	23.1255	23.2642	23.3128	23.0984	23.1958	23.05	23.1641	23.1527	23.2807	23.2	23.2546	23.16	23.2353	23.1252	23.0088	23.1886	23.0231	23.1352	23.2123	23.1804	23.0336	23.0445	22.7447	23.06	23.1786
M361T309	Cortisone	C21H28O5	C00762	RPLC	level2	Positive	MS1+MS2 matches	[M+H]+	361.201	0	308.5	NA	0.9995	20.6852	17.1325	21.0152	20.1774	20.9098	21.0245	20.6779	20.7892	20.0269	20.7504	20.9472	20.6084	20.6029	20.2855	20.774	20.5745	20.4683	20.411	20.6747	19.1725	20.3087	20.0387	20.4595	20.427	20.4122	20.3728	20.254	20.9254	20.7406	20.7277	20.6483	20.723	20.5825	20.4216	20.6633	20.642
M153T27	Camphor	C10H16O	C00808	RPLC	level2	Positive	MS1+MS2 matches	[M+H]+	153.127	0	26.9	NA	0.9956	24.2749	24.7533	24.3844	24.9173	24.2807	23.6029	24.2557	24.7414	25.8383	24.806	24.34	24.5681	25.21	24.3351	24.6203	23.9784	23.8528	23.4775	24.8502	24.8125	24.1509	23.7275	24.6867	24.7272	24.3528	24.8002	25.2515	24.5224	25.2377	24.1465	23.905	24.1725	24.4999	23.9748	24.4883	24.5697
M153T177	Camphor_2	C10H16O	C00808	RPLC	level2	Positive	MS1+MS2 matches	[M+H]+	153.127	0	177.4	NA	0.9979	23.1929	23.7316	24.8365	23.6166	24.1897	24.4513	24.2451	23.7372	23.4334	23.6695	23.1328	24.5288	23.9962	23.8543	23.8664	23.5827	24.182	24.0315	23.7044	23.8179	23.7275	23.6587	23.8267	23.6703	23.7348	23.9655	23.2645	24.1974	23.5217	23.84	23.4542	23.8545	23.4635	24.6008	23.7659	23.912
M129T33	Dihydrothymine	C5H8N2O2	C00906	RPLC	level2	Positive	MS1+MS2 matches	[M+H]+	129.066	0.8	33	NA	0.912	26.5774	26.1617	26.1368	26.256	25.9617	26.9466	27.3298	27.2748	26.9665	23.4478	24.1201	22.9674	23.7159	24.5321	24.6356	25.5499	25.621	25.3486	25.3653	24.8878	24.9059	24.1737	25.2303	24.374	24.2259	24.2581	24.2371	25.6083	25.7226	25.7622	25.1822	25.4886	24.5946	24.3396	24.6815	25.3152
M149T269	Arabinono-1,4-lactone	C5H8O5	C01114	RPLC	level2	Positive	MS1+MS2 matches	[M+H]+	149.045	2.7	268.9	NA	0.9971	19.2507	20.0614	19.4008	19.4265	20.135	20.065	19.6569	19.8842	19.3159	19.6497	19.7427	20.0293	20.1679	19.8201	20.0466	19.4444	19.5896	20.0633	19.4266	19.5074	20.1109	19.8259	19.6138	20.1951	19.5898	19.9383	19.6626	19.8802	19.6773	19.8547	19.6355	19.3462	19.1297	20.8459	20.4819	19.9607
M382T403	Sphinganine 1-phosphate	C18H40NO5P	C01120	RPLC	level2	Positive	MS1+MS2 matches	[M+H]+	382.272	0.3	403.3	NA	0.8681	20.1006	20.1808	20.1004	18.5751	20.1979	20.4243	20.5503	20.6454	20.1237	19.8749	21.4058	21.863	20.8392	20.9696	20.0245	20.6669	21.1657	19.8425	20.58	20.9034	19.9586	20.2498	20.499	20.1138	20.3185	20.5384	18.6164	20.4878	19.789	20.8574	20.369	20.6155	19.9906	20.4504	19.8815	20.8013
M163T334	Caffeic Acid	C9H8O4	C01197	RPLC	level2	Positive	MS1+MS2 matches	[M-H2O+H]+	163.039	0.6	334.1	NA	0.9587	20.6872	20.605	20.6126	20.9094	20.7762	20.6158	20.7554	20.5946	20.7889	20.6076	20.6837	20.7751	20.9561	20.9427	20.8685	20.9444	20.7396	20.589	20.6369	20.709	20.927	20.897	20.9233	20.7913	20.4121	20.8425	20.8685	20.6996	20.7232	20.865	20.4249	20.6033	20.8181	20.8668	20.5448	20.8997
M343T455	Aldosterone	C21H28O5	C01780	RPLC	level2	Positive	MS1+MS2 matches	[M-H2O+H]+	343.195	12.8	455.4	NA	0.9001	19.8678	18.1631	20.6347	18.5911	20.4704	18.964	18.2133	21.2138	19.8131	21.2575	21.3709	21.4113	21.2604	21.1488	21.145	21.3464	20.6711	21.2278	21.3279	21.2111	21.0072	19.6464	21.1119	21.1604	21.2269	20.6433	21.3113	19.1569	21.2405	21.3103	21.3416	21.1585	20.0873	20.4893	21.2579	19.2218
M197T217	Dethiobiotin	C10H18N2O3	C01909	RPLC	level2	Positive	MS1+MS2 matches	[M-H2O+H]+	197.129	0.5	216.9	NA	0.9964	20.0826	20.1844	19.9363	20.0715	20.1159	19.6064	20.0382	19.6786	19.5298	21.2987	20.8005	19.1966	20.2488	20.0244	20.7683	20.254	20.6587	20.365	20.0553	19.7166	18.1304	19.8666	20.2358	21.122	18.9854	19.3447	19.3197	19.4519	20.0941	19.3391	18.4542	20.376	20.4093	19.839	21.0484	20.2528
M347T286	Corticosterone	C21H30O4	C02140	RPLC	level2	Positive	MS1+MS2 matches	[M+H]+	347.222	0.3	286.3	NA	0.9508	19.4566	19.2266	18.7871	17.9932	18.3134	18.7923	19.5589	19.6095	19.6076	18.3872	19.0018	18.1936	17.8801	18.4008	18.8415	19.1448	19.0754	18.701	18.1766	19.3981	19.0541	19.3068	18.1846	19.6668	19.2269	19.7364	19.3328	19.5077	19.7036	19.3721	19.1062	19.3335	19.0836	19.4734	18.277	18.1732
M347T340	Corticosterone_2	C21H30O4	C02140	RPLC	level2	Positive	MS1+MS2 matches	[M+H]+	347.222	0.3	339.8	NA	0.9287	19.2087	18.4292	19.2263	20.6846	19.044	19.0209	19.1393	19.3617	18.9932	19.2961	20.0469	19.5283	19.7732	17.4563	18.5401	19.5495	19.2627	18.3901	19.2571	17.23	19.0665	19.254	19.2084	19.1489	17.5462	19.2335	19.4762	18.1058	19.401	19.0896	17.9671	18.774	19.061	19.2124	19.514	20.2578
M400T428	Palmitoylcarnitine	C23H45NO4	C02990	RPLC	level2	Positive	MS1+MS2 matches	[M+H]+	400.342	0.5	428.4	NA	0.997	25.2834	25.9015	26.2119	25.2506	26.024	25.66	25.4582	25.4346	25.0701	26.0482	25.9851	25.9335	26.4515	26.8085	26.3495	26.5192	27.0341	26.1263	26.0601	25.7954	26.1749	25.9158	26.1898	25.9291	25.937	25.6732	25.982	26.1524	25.4519	26.1508	25.9477	27.0294	26.1869	26.1629	25.2991	26.1819
M166T175	Normetanephrine	C9H13NO3	C05589	RPLC	level2	Positive	MS1+MS2 matches	[M-H2O+H]+	166.086	0.6	175.2	NA	0.9575	28.5349	28.9285	28.5103	28.3697	28.2038	28.4563	28.8091	28.5674	28.5436	28.4999	28.9847	29.1815	28.8457	28.5642	28.4449	28.5553	28.1005	28.4074	28.6743	29.1934	29.5265	28.6706	28.065	28.4724	29.0109	28.5961	28.5203	28.566	28.939	28.8111	28.5337	28.9132	28.4518	29.0484	28.4716	28.4814
M206T667	Pantothenol	C9H19NO4	C05944	RPLC	level2	Positive	MS1+MS2 matches	[M+H]+	206.14	6.3	666.5	NA	0.8	19.6215	19.5986	19.5676	19.4942	19.3761	19.8327	19.6563	20.0254	19.6499	19.4652	19.5009	19.6749	19.3894	19.1361	19.5933	20.0387	19.5305	19.469	19.3897	19.6522	19.3359	19.9007	19.5792	19.3189	19.7886	19.7041	19.448	19.5815	19.3406	19.557	19.5164	19.5413	19.3398	19.7975	19.3544	19.5944
M329T525	Docosahexaenoic acid	C22H32O2	C06429	RPLC	level2	Positive	MS1+MS2 matches	[M+H]+	329.247	0.3	525.4	NA	0.9945	20.2779	19.131	19.977	20.0595	20.0426	20.1691	20.2736	20.2341	20.2819	19.8343	20.7822	20.3598	19.8934	20.2317	20.2206	19.6493	20.3247	19.397	20.0173	20.1858	19.9085	20.1338	19.0569	19.9252	20.0647	19.4388	19.4445	19.7525	20.164	19.4231	19.1311	19.6705	19.9009	20.2738	20.2703	20.1843
M316T335	Car(10:0)	C17H34NO4	NA	RPLC	level2	Positive	MS1+MS2 matches	[M+H]+	316.248	0.6	335.3	NA	0.904	27.2851	27.6772	29.0462	25.1232	27.6859	26.9514	26.8826	26.4971	24.0753	26.5269	26.3956	26.4526	27.0817	25.7975	24.7484	24.3856	26.9568	26.4946	25.9129	26.2016	25.5898	24.7943	24.1263	27.8053	26.6443	25.596	27.685	28.0283	26.45	27.1551	26.5539	27.986	26.225	26.8116	26.3261	26.7327
M314T321	Car(10:1)	C17H32NO4	NA	RPLC	level2	Positive	MS1+MS2 matches	[M+H]+	314.233	0	320.7	NA	0.9273	27.5175	27.6344	28.9572	25.1362	27.893	25.6058	25.552	26.1333	25.2809	26.2432	26.5211	26.8969	27.1513	25.4466	25.7254	25.2382	26.1428	24.3233	26.1109	25.2433	26.0166	25.4509	24.3932	27.857	27.1217	26.8801	27.5993	28.0631	26.6458	27.1057	25.6841	28.5425	26.4549	25.3731	24.3494	26.6503
M312T304	Car(10:2)	C17H30NO4	NA	RPLC	level2	Positive	MS1+MS2 matches	[M+H]+	312.217	0.3	304.4	NA	0.9503	24.5069	23.8078	25.5855	22.8205	24.9158	23.374	23.403	23.1528	21.1948	23.9433	18.1281	23.6049	24.3229	22.4447	22.4299	17.6925	23.5368	22.9374	23.6589	23.0032	22.4123	22.4185	21.8688	24.7977	24.1663	23.7346	24.4725	25.1245	23.5685	23.7424	19.1013	25.0171	22.2246	18.1398	20.6706	22.9926
M330T345	Car(11:0)	C18H36NO4	NA	RPLC	level2	Positive	MS1+MS2 matches	[M+H]+	330.264	0.3	345.1	NA	0.8778	22.9283	22.1337	23.8082	21.1467	22.605	21.8463	21.9327	21.7511	19.618	21.6104	22.6028	22.7983	23.9164	21.1602	22.2356	19.999	21.9094	19.6345	21.4811	20.397	21.1852	21.5874	21.7426	22.2747	20.7945	21.136	22.329	23.0058	21.1503	21.1379	20.4977	21.2363	22.1427	20.1422	19.5814	21.169
M328T334	Car(11:1)	C18H34NO4	NA	RPLC	level2	Positive	MS1+MS2 matches	[M+H]+	328.248	0.3	334	NA	0.905	23.2604	23.4705	23.7713	22.1531	23.6248	21.698	22.1408	22.5399	21.2506	24.3711	24.0719	24.0717	24.5919	23.7723	24.9909	23.5661	23.6029	22.0712	23.3143	22.967	23.4209	21.7736	21.8223	24.6485	23.4486	25.0581	24.9893	24.5525	22.7375	23.5909	22.5638	23.5733	23.4031	24.3356	22.4677	23.2203
M344T368	Car(12:0)	C19H38NO4	NA	RPLC	level2	Positive	MS1+MS2 matches	[M+H]+	344.279	0.6	368.2	NA	0.9237	24.885	25.5014	26.4204	22.9768	24.673	23.5129	22.4816	22.762	21.9799	24.956	24.4628	24.2871	25.0464	24.664	23.5078	23.1391	23.9256	22.8814	24.233	23.1244	24.2461	23.2521	22.6989	25.0863	23.8644	23.1875	24.8789	25.8231	24.3081	25.3356	23.3099	26.6321	24.0872	22.7373	21.681	23.902
M342T352	Car(12:1)	C19H36NO4	NA	RPLC	level2	Positive	MS1+MS2 matches	[M+H]+	342.264	0	352.2	NA	0.9335	24.2626	25.6531	26.2271	22.2514	25.0085	22.8425	22.8157	23.1546	21.8306	25.5787	24.6167	25.1484	25.5947	24.3233	23.4745	22.904	23.5873	22.1187	24.1439	23.3113	24.3016	23.695	22.78	24.6571	23.8733	23.3626	24.5996	25.6104	24.2367	25.2805	22.9919	26.2228	23.8038	23.6252	21.1848	23.8228
M340T342	Car(12:2)	C19H34NO4	NA	RPLC	level2	Positive	MS1+MS2 matches	[M+H]+	340.248	0.3	342.1	NA	0.8767	23.5997	23.2167	24.065	21.6994	23.5215	21.1611	19.4284	21.9278	22.6836	24.5497	23.928	24.3676	22.5395	22.0393	21.421	21.1802	22.867	22.6223	23.1423	21.6419	22.3851	21.6443	22.608	22.4371	22.5261	22.9983	22.8319	23.0388	22.9997	22.8998	22.7355	23.9948	22.6694	22.9764	18.033	22.8478
M358T378	Car(13:0)	C20H40NO4	NA	RPLC	level2	Positive	MS1+MS2 matches	[M+H]+	358.295	0	378.2	NA	0.9193	23.4082	22.5991	22.6278	22.3867	22.8254	20.312	20.2334	20.1112	19.9954	24.6138	23.7054	24.2925	24.2477	23.4184	24.8478	22.7343	22.4189	23.7229	23.1388	22.7971	23.4985	23.5729	21.2626	24.1754	23.1862	25.155	24.2096	22.548	21.696	22.3233	21.3619	23.1592	23.8396	23.0722	22.2781	23.0512
M356T367	Car(13:1)	C20H38NO4	NA	RPLC	level2	Positive	MS1+MS2 matches	[M+H]+	356.279	0.3	366.6	NA	0.946	22.7758	22.3936	23.2737	21.6172	22.7515	20.1473	20.0619	20.1989	19.324	22.5651	24.0114	24.5669	22.4117	22.5682	23.6798	21.8072	21.6838	20.6127	22.1967	21.5064	22.5181	20.3353	20.1739	23.4606	21.9674	23.3302	23.6366	22.6842	21.3623	21.9703	20.6506	23.0566	22.9115	21.8808	20.9249	22.0862
M372T399	Car(14:0)	C21H42NO4	NA	RPLC	level2	Positive	MS1+MS2 matches	[M+H]+	372.311	0.3	399.2	NA	0.92	22.9073	23.5051	24.5477	22.3491	23.883	22.6271	22.4257	22.046	21.6185	23.2903	23.2588	23.1422	23.6534	24.1661	23.4536	23.2434	23.8272	22.7925	23.3052	23.0133	23.5431	23.0962	22.9155	23.2332	23.0477	23.5941	23.15	24.3163	23.3424	23.6418	22.5787	24.5492	23.0565	22.933	21.478	22.7338
M370T383	Car(14:1)	C21H40NO4	NA	RPLC	level2	Positive	MS1+MS2 matches	[M+H]+	370.295	0	383.2	NA	0.9638	25.1932	26.1593	26.865	23.4011	25.7847	23.9665	24.1958	24.2004	23.0053	25.5105	25.2743	25.4038	25.5978	26.0436	25.0657	24.5169	24.5087	23.5299	25.1933	24.4105	25.4465	25.0441	24.0215	25.9179	24.9917	24.4433	26.0082	26.5754	25.2122	26.2948	24.5212	27.2185	25.0184	23.9835	23.1296	25.0125
M368T366	Car(14:2)	C21H38NO4	NA	RPLC	level2	Positive	MS1+MS2 matches	[M+H]+	368.279	0.3	366.2	NA	0.8375	25.5281	25.7626	26.5935	23.0082	25.7252	25.23	23.4518	23.763	22.875	24.8537	24.8331	25.098	25.6886	25.0297	23.9193	23.7755	23.5584	22.5249	25.0173	23.8661	25.1895	24.5787	23.2705	25.3236	24.8741	24.2984	25.4398	26.2601	25.0752	26.4381	23.962	27.4573	24.6099	23.4563	22.1379	24.6152
M366T351	Car(14:3)	C21H36NO4	NA	RPLC	level2	Positive	MS1+MS2 matches	[M+H]+	366.264	0	350.8	NA	0.9	23.0942	22.2761	23.6448	20.9681	22.7018	22.3337	22.4244	21.7716	22.2498	22.7022	22.8578	22.6602	23.0438	21.5771	21.4943	20.6559	18.7033	22.2422	22.835	21.4609	22.3646	21.3164	22.3322	23.1148	22.7185	22.4019	22.8858	23.5407	22.8192	23.3209	21.3538	22.342	21.6072	19.9111	22.2732	22.2099
M386T409	Car(15:0)	C22H44NO4	NA	RPLC	level2	Positive	MS1+MS2 matches	[M+H]+	386.326	0.3	408.5	NA	0.9222	19.9201	22.0771	21.1411	22.0284	21.4106	21.5354	18.1717	17.9006	18.1263	22.125	20.7179	20.9314	21.2357	21.6258	22.4916	21.0753	21.0864	20.4374	20.5664	20.1613	22.0937	18.8952	20.2135	22.5026	20.1603	22.365	21.8553	21.3418	18.8735	18.6959	19.1036	21.5562	20.8035	20.5156	19.9523	19.7628
M398T409	Car(16:1)	C23H44NO4	NA	RPLC	level2	Positive	MS1+MS2 matches	[M+H]+	398.327	0	408.5	NA	0.9805	23.3362	24.3982	24.5891	22.787	23.8724	22.9876	23.5572	23.2196	22.2282	23.5523	23.796	23.5759	23.9097	24.7063	24.1881	24.0228	23.9625	23.3293	24.0803	23.958	24.2466	24.2503	24.1362	24.3422	23.6673	23.7212	24.3781	24.7009	23.3645	24.4357	23.3324	25.165	23.7252	23.4803	22.2684	23.5806
M396T391	Car(16:2)	C23H42NO4	NA	RPLC	level2	Positive	MS1+MS2 matches	[M+H]+	396.311	0	391.4	NA	0.8807	22.9599	23.6415	23.8263	21.3715	23.2513	20.9016	21.159	18.1834	21.006	22.5861	22.578	22.7377	22.9108	23.0197	21.9382	21.6805	21.5417	20.6601	22.5988	21.957	22.9485	22.6063	21.3687	23.0446	22.7868	22.0568	22.7495	23.5696	22.7594	23.9085	21.9819	24.8782	22.9248	21.5284	20.5816	22.9416
M414T440	Car(17:0)	C24H48NO4	NA	RPLC	level2	Positive	MS1+MS2 matches	[M+H]+	414.358	0.2	439.9	NA	0.805	20.2225	20.5568	20.3723	19.2415	18.7682	20.8855	21.059	20.126	20.3494	20.6152	20.5385	20.9855	21.8029	21.3361	21.9823	20.5043	19.8128	19.0565	20.6156	20.353	20.442	19.8325	19.9791	20.2302	19.9284	20.4453	20.259	19.212	18.9026	20.015	19.6598	20.7847	20.0534	21.0045	19.0868	20.2234
M426T435	Car(18:1)	C25H48NO4	NA	RPLC	level2	Positive	MS1+MS2 matches	[M+H]+	426.358	0.2	435	NA	0.9553	26.3051	26.846	26.8337	26.3402	26.5885	25.9239	26.82	26.3661	25.5371	26.2323	26.7366	26.5332	26.9762	27.5367	27.175	27.2678	27.1742	26.5282	27.0017	26.5819	26.8438	27.1217	27.5588	27.4499	27.1013	27.0043	27.6115	27.1241	26.0405	26.9654	26.6761	28.1168	26.9681	26.6156	26.0137	27.1948
M422T402	Car(18:3)	C25H44NO4	NA	RPLC	level2	Positive	MS1+MS2 matches	[M+H]+	422.327	0.2	401.9	NA	0.8955	22.6726	22.3322	23.0759	22.8689	22.9765	23.0129	23.0691	22.7526	22.6978	22.7074	22.8349	22.5846	23.1986	22.2474	22.7852	22.5745	22.0681	22.686	23.2927	22.9366	22.9149	22.3268	23.2049	23.7566	23.4683	23.2119	23.1849	23.8843	22.6653	23.1758	22.697	24.5024	22.3215	21.7269	20.9967	21.9519
M456T478	Car(20:0)	C27H54NO4	NA	RPLC	level2	Positive	MS1+MS2 matches	[M+H]+	456.405	0.4	477.7	NA	0.8624	21.0635	21.7667	21.9636	21.2798	22.3737	21.0747	21.3905	21.6898	20.5841	22.1486	21.5772	21.3473	22.0413	21.5239	21.8333	21.8168	23.0043	21.2921	21.7044	21.2978	20.8392	20.0683	21.5882	21.2155	21.3897	21.0791	21.1759	22.0782	21.1938	21.2775	21.0072	21.5081	22.2452	22.3584	21.2656	21.7135
M450T427	Car(20:3)	C27H48NO4	NA	RPLC	level2	Positive	MS1+MS2 matches	[M+H]+	450.358	0	426.8	NA	0.8848	21.1466	21.7404	21.6765	21.8177	21.7388	22.6373	22.735	22.1438	22.0389	21.3296	21.7484	21.3118	22.2756	21.9653	22.3239	22.5969	22.1438	22.4758	22.7603	22.2241	21.9205	21.7975	23.4566	22.7875	22.4751	22.248	22.3972	22.16	21.1102	21.8252	21.7941	23.2226	21.548	21.2489	20.7675	21.5309
M448T417	Car(20:4)	C27H46NO4	NA	RPLC	level2	Positive	MS1+MS2 matches	[M+H]+	448.342	0.2	416.8	NA	0.8733	22.3275	22.6987	23.2255	22.7138	22.315	23.1126	23.672	22.4739	22.4059	22.0063	22.1953	21.5388	22.7163	22.719	23.2294	22.8272	22.5025	22.6305	23.1958	22.5024	22.4701	22.1262	23.6174	23.1756	22.7141	22.5609	22.6464	22.5606	21.6678	22.0108	21.9351	23.3502	22.7318	21.9585	21.3047	22.1577
M484T497	Car(22:0)	C29H58NO4	NA	RPLC	level2	Positive	MS1+MS2 matches	[M+H]+	484.436	0.6	497.2	NA	0.8128	20.0639	21.3079	20.1894	19.4565	21.1135	20.3977	20.5848	20.1652	20.5942	21.2001	20.4167	20.9067	20.7711	19.9283	20.358	19.0951	21.3117	19.5976	19.9394	19.0669	20.2165	20.4445	19.4317	20.0796	20.0028	20.0833	19.8566	20.9639	20.8507	20.4147	19.9635	20.9331	20.6295	20.5159	19.0945	20.7005
M512T516	Car(24:0)	C31H62NO4	NA	RPLC	level2	Positive	MS1+MS2 matches	[M+H]+	512.467	0.6	515.9	NA	0.8527	21.9425	22.4781	23.3982	21.9182	23.6973	21.9904	22.138	22.2247	20.7745	22.9456	22.0465	22.5347	22.7528	22.1228	21.9664	21.4925	23.223	22.193	21.5596	21.0239	21.4183	20.8537	22.0378	21.5836	21.1921	22.4154	22.3714	22.8183	22.3947	22.7359	22.5346	22.8028	22.7502	23.2074	21.697	22.1768
M510T498	Car(24:1)	C31H60NO4	NA	RPLC	level2	Positive	MS1+MS2 matches	[M+H]+	510.451	0.6	498.2	NA	0.8691	20.1576	20.6843	21.645	20.8354	21.5546	21.6442	20.6388	20.4543	19.5595	21.1474	20.6889	21.5222	21.9819	22.2063	22.1199	21.5774	22.2048	21.207	21.1849	19.5727	20.6956	21.2063	21.1309	20.9207	20.9211	21.0921	21.1995	23.9052	20.897	21.1021	21.3688	21.1975	21.667	21.4752	20.964	21.7239
M540T536	Car(26:0)	C33H66NO4	NA	RPLC	level2	Positive	MS1+MS2 matches	[M+H]+	540.498	0.9	536.1	NA	0.8615	19.9936	20.2532	22.2977	21.0757	22.3908	19.4515	21.7957	18.9402	18.826	21.2404	20.7699	21.0443	20.7838	20.7882	20.9534	19.141	21.1947	21.7315	21.45	21.1527	21.1312	20.9786	20.9167	21.0265	20.9393	20.5773	20.943	20.1792	21.0393	21.0225	21.3316	21.4632	21.6326	21.3186	20.9784	19.3713
M538T516	Car(26:1)	C33H64NO4	NA	RPLC	level2	Positive	MS1+MS2 matches	[M+H]+	538.482	0.9	516.3	NA	0.8681	20.9752	21.0068	22.5644	21.3473	22.7958	21.0755	22.1591	21.8393	20.3322	22.1305	21.6	21.9595	22.0241	22.8955	22.5082	21.8585	22.9919	22.4909	21.8309	21.361	22.0445	21.9032	22.5562	21.9263	21.7658	22.5214	22.0415	23.1712	21.3352	22.1167	22.2958	22.079	22.4486	22.1136	21.7415	21.8328
M246T221	Car(5:0)	C12H24NO4	NA	RPLC	level2	Positive	MS1+MS2 matches	[M+H]+	246.17	0.4	221.5	NA	0.8281	24.5581	25.4435	24.5504	23.7352	24.5466	24.1282	24.9443	24.6391	24.1459	24.5661	25.0632	25.208	25.3131	23.8837	24.0364	23.8339	23.3727	22.8129	24.5301	24.9458	25.3806	23.1436	23.4594	24.2385	25.6199	24.7745	24.2545	24.5217	24.8752	25.2961	24.2222	25.4044	24.4656	25.2105	24.1851	24.2959
M260T254	Car(6:0)	C13H26NO4	NA	RPLC	level2	Positive	MS1+MS2 matches	[M+H]+	260.186	0.4	254.3	NA	0.8573	24.3066	24.3131	24.8472	22.9701	25.1279	22.9433	23.6574	23.6957	22.7042	24.0241	24.5686	24.1597	24.7725	24.125	23.8028	23.7936	24.8174	22.0285	23.8787	24.3832	24.0726	23.5479	23.0641	25.578	24.9577	24.9874	25.7284	25.4085	24.3624	25.0721	24.3301	25.7305	24.343	24.7922	23.0017	24.6447
M288T299	Car(8:0)	C15H30NO4	NA	RPLC	level2	Positive	MS1+MS2 matches	[M+H]+	288.217	0	299.1	NA	0.8874	26.7288	27.2274	28.299	24.6293	26.9708	24.365	24.3128	25.9357	25.9427	25.8079	25.5975	25.3053	26.2612	25.1798	24.5415	24.2242	26.2786	23.6419	25.3056	24.252	25.0249	24.2138	23.9061	27.7025	26.5585	25.6102	27.485	27.1395	26.0608	26.636	24.8751	27.6554	26.0089	26.2761	25.9356	26.4539
M286T278	Car(8:1)	C15H28NO4	NA	RPLC	level2	Positive	MS1+MS2 matches	[M+H]+	286.201	0.3	278.4	NA	0.8744	27.8077	26.5721	27.1791	26.344	27.3081	24.8348	26.5447	27.8665	25.2007	25.955	26.4917	25.2773	26.6675	25.4349	26.3532	26.3167	26.1565	25.267	26.4434	26.1262	26.2553	25.3636	26.1135	28.2435	26.957	26.2915	26.3452	27.4562	27.4159	27.0313	26.264	28.3418	26.5796	25.4963	25.4041	25.7328
M302T310	Car(9:0)	C16H32NO4	NA	RPLC	level2	Positive	MS1+MS2 matches	[M+H]+	302.233	0	310.5	NA	0.8729	22.9872	22.1871	22.2809	21.1382	22.7513	22.157	22.2799	18.6619	17.6256	23.6879	22.1628	22.0717	23.3803	20.9186	22.8268	20.2744	20.5822	22.0693	22.0806	22.1144	21.8076	20.1963	20.4862	22.1079	22.1728	19.3994	22.8722	23.1962	22.1837	21.2589	22.2085	22.1351	22.2316	20.9702	20.5557	21.2979
M300T300	Car(9:1)	C16H30NO4	NA	RPLC	level2	Positive	MS1+MS2 matches	[M+H]+	300.217	0	299.8	NA	0.8648	22.4585	21.7069	21.7041	20.7391	22.0177	20.8283	20.708	21.1149	21.3694	21.7519	21.9095	21.3074	21.6558	20.3757	21.9672	20.5632	21.4004	20.7996	20.8006	20.5741	20.9171	19.9595	20.4782	21.7159	21.1006	21.4572	21.7782	22.3248	21.5656	21.4729	21.023	22.3287	21.1275	20.0889	19.6147	20.7301
M338T574	Erucamide	C22H43NO	NA	RPLC	level2	Positive	MS1+MS2 matches	[M+H]+	338.342	0.6	573.7	NA	0.9586	21.0263	20.8365	20.9797	21.4325	21.0435	21.5709	21.3929	20.7448	21.0734	21.0153	20.8069	21.3595	21.4923	20.4056	20.6835	21.5419	21.0282	21.1819	20.5308	21.1042	20.9071	20.8492	21.0355	21.0355	21.0884	21.2107	20.8263	20.7787	20.7327	21.138	20.8285	21.1758	20.7116	21.2828	21.2074	21.0026
M338T658	Erucamide_2	C22H43NO	NA	RPLC	level2	Positive	MS1+MS2 matches	[M+H]+	338.342	0.6	658.2	NA	0.9969	21.7564	22.1253	21.7907	22.1467	21.9705	25.0832	23.8587	22.1096	21.8995	23.0316	25.543	25.8172	26.2997	23.9812	25.566	22.6279	22.9519	22.6619	24.1851	22.3274	24.1116	25.182	22.0384	22.2184	22.2695	25.6269	22.4157	24.2245	24.2649	21.9961	22.3183	21.9345	21.8688	21.8707	21.8973	22.002
M295T217	Glutamylphenylalanine	C14H18N2O5	NA	RPLC	level2	Positive	MS1+MS2 matches	[M+H]+	295.129	0.3	216.7	NA	0.9962	20.9861	21.3499	20.9872	20.805	20.602	20.4487	20.6869	20.8447	20.5516	20.9712	21.5023	21.4124	21.0648	20.3825	20.4858	20.5823	20.3653	20.4651	20.8071	21.4121	21.8416	20.69	20.0867	20.9131	21.6683	21.0787	20.9799	21.1102	21.1615	21.2034	20.9071	21.3775	20.6695	21.4077	20.4034	20.7421
M179T262	Homoveratric acid	C10H12O4	NA	RPLC	level2	Positive	MS1+MS2 matches	[M-H2O+H]+	179.07	0	261.8	NA	0.9986	20.3184	20.5073	20.4794	20.1832	20.1093	19.9874	19.6801	19.7027	19.2817	20.4197	20.4507	20.8865	20.5528	20.5023	20.1657	20.0361	20.137	19.5863	21.0655	20.8205	20.9869	19.2635	19.7085	21.8904	21.7275	21.6922	21.5464	20.8016	20.7895	20.6447	20.4926	20.1025	21.0687	21.2401	20.7372	20.8984
M170T206	Indoleacrylic acid	C11H9NO2	NA	RPLC	level2	Positive	MS1+MS2 matches	[M-H2O+H]+	170.06	0.6	206	NA	0.9985	24.4314	24.1455	24.1322	24.1116	24.0012	24.2358	24.2917	24.2163	24.0145	24.3514	24.6655	24.591	24.1341	23.9934	24.0546	24.2067	23.7035	24.3471	24.2502	24.74	24.8612	23.1641	23.6499	24.1354	24.0275	24.049	18.0749	24.1633	24.3288	24.2576	24.2769	24.2544	24.2441	24.668	23.9755	23.9567
M279T515	Linolenic acid	C18H30O2	NA	RPLC	level2	Positive	MS1+MS2 matches	[M+H]+	279.232	0	515.3	NA	0.9072	22.5483	22.1693	22.2661	20.6812	21.612	21.5679	21.6732	21.8143	21.5712	21.5516	22.1459	21.6962	21.8269	21.7867	21.9591	21.8944	19.7916	21.7604	22.3943	21.947	21.9043	22.2656	21.2796	22.9368	21.7048	21.6337	21.7618	21.8901	22.0564	22.3902	21.6318	22.4346	21.4312	19.6488	21.9754	21.6545
M279T617	Linolenic acid_2	C18H30O2	NA	RPLC	level2	Positive	MS1+MS2 matches	[M+H]+	279.232	0.4	616.5	NA	0.8851	22.0552	22.2048	22.1443	21.3522	21.8089	21.7459	22.6838	22.2684	21.7829	21.6293	22.1613	22.1409	21.4176	22.2003	22.244	22.376	22.3836	22.0705	22.1042	21.3724	22.1674	22.2394	21.1109	21.8077	22.4939	22.1306	22.2097	22.5224	22.7774	21.6688	21.9258	22.4391	22.3742	22.5925	22.2847	22.3837
M468T398	LPC(14:0)	C22H46NO7P	NA	RPLC	level2	Positive	MS1+MS2 matches	[M+H]+	468.308	0.2	397.6	NA	0.9846	25.3031	24.6597	25.1415	25.8819	24.599	25.8129	24.8241	25.7751	26.2131	25.8835	25.7155	24.3746	25.4335	23.7234	25.0455	26.0882	26.0072	27.036	26.1911	25.9901	25.9293	25.1233	26.0093	25.0703	25.1726	25.0597	25.0977	25.1934	25.3343	24.6975	25.91	25.3939	24.6035	25.2051	25.5078	24.7664
M482T418	LPC(15:0)	C23H48NO7P	NA	RPLC	level2	Positive	MS1+MS2 matches	[M+H]+	482.324	0	417.9	NA	0.9743	25.2102	24.8609	24.8746	25.0917	24.4463	25.0941	24.0514	24.9669	25.2481	25.3441	25.2298	24.5895	25.3289	23.6185	25.2037	25.4396	25.1895	25.1899	25.7578	25.6632	26.0412	24.1528	25.2018	25.1181	25.3504	24.5347	24.848	24.4162	24.6406	24.2542	25.3537	24.75	24.2911	24.8737	24.9473	24.8168
M496T431	LPC(16:0)	C24H50NO7P	NA	RPLC	level2	Positive	MS1+MS2 matches	[M+H]+	496.339	1	431.4	NA	0.9702	29.641	29.6098	29.568	29.9981	29.6871	29.6575	29.3665	29.9579	29.8232	29.7901	29.7988	29.527	29.7579	28.9859	29.6302	30.2081	30.3223	30.3343	29.9134	29.8309	29.7544	28.6933	29.8247	29.7028	30.0567	29.1296	29.6214	29.167	29.4619	29.4549	29.681	29.6223	29.763	29.8205	29.7393	30.1811
M518T440	LPC(16:0)_2	C24H50NO7P	NA	RPLC	level2	Positive	MS1+MS2 matches	[M+Na]+	518.321	1	439.9	NA	0.9987	29.4776	29.8429	29.3387	29.4239	29.417	29.3366	29.551	29.8841	29.4034	29.4203	29.4236	29.3435	29.5131	28.7031	29.4409	29.4931	29.6515	30.0958	29.8838	29.4238	29.4886	28.7545	29.3969	29.411	29.8734	28.9995	29.4763	29.0653	29.3026	29.2443	29.475	29.3044	29.4457	29.3942	29.4689	29.5351
M494T411	LPC(16:1)	C24H48NO7P	NA	RPLC	level2	Positive	MS1+MS2 matches	[M+H]+	494.324	0.2	410.7	NA	0.9719	25.9868	26.7924	26.1335	27.0988	26.0466	27.4995	26.5898	27.1816	27.0406	26.7137	27.0934	25.7857	26.6523	25.3875	26.8667	27.5158	27.2208	27.6253	27.4145	27.4394	27.6094	26.7824	27.4832	27.075	26.9719	26.5352	27.0276	26.2299	26.2778	26.3307	26.7768	26.733	26.6422	26.6908	26.931	26.846
M510T464_1	LPC(17:0)	C25H52NO7P	NA	RPLC	level2	Positive	MS1+MS2 matches	[M+H]+	510.355	0.2	463.6	NA	0.9746	26.684	26.8112	26.2744	26.9834	26.2172	26.3362	25.9463	26.5718	26.2247	27.1325	26.7123	26.1807	27.5581	25.6527	26.1692	26.5491	26.7574	26.5515	27.208	26.8061	26.5508	25.0151	26.4869	26.7522	26.7588	25.9429	26.2366	25.9141	25.9368	25.5799	26.2745	25.9409	26.0243	26.2473	26.1154	26.3333
M508T431	LPC(17:1)	C25H50NO7P	NA	RPLC	level2	Positive	MS1+MS2 matches	[M+H]+	508.34	0.2	430.7	NA	0.9808	23.223	22.9495	22.9707	23.6397	22.7321	23.8526	23.1581	23.6499	23.3586	24.087	23.8825	22.9821	23.618	21.8732	23.9569	23.8302	23.633	23.4876	24.1049	23.8914	23.8658	22.6557	23.7453	24.0269	23.6532	23.2235	23.4145	22.5423	22.4369	22.3213	23.2618	22.5456	22.9763	23.1711	23.717	23.6566
M506T406	LPC(17:2)	C25H48NO7P	NA	RPLC	level2	Positive	MS1+MS2 matches	[M+H]+	506.324	0.4	405.6	NA	0.9976	18.767	18.4148	18.0951	18.9298	18.5508	18.3846	17.7787	19.3807	18.5333	19.0365	18.8321	19.6108	17.9535	19.3191	18.0922	18.6769	19.0887	18.6746	19.3954	18.859	19.36	19.4011	18.5493	19.6885	19.2614	17.9197	19.631	17.8263	18.6466	17.7046	18.229	18.3884	18.1003	18.0736	18.4233	18.3612
M524T479	LPC(18:0)	C26H54NO7P	NA	RPLC	level2	Positive	MS1+MS2 matches	[M+H]+	524.371	0.8	479	NA	0.9975	28.2004	28.2425	28.066	28.3645	28.5326	28.5193	28.202	28.9256	28.3691	29.0409	28.9194	28.0988	28.7423	27.52	28.3156	28.6888	29.1956	29.1274	29.1243	28.7339	28.3479	27.4181	28.9322	28.4446	28.6686	27.9234	28.3313	28.1288	28.3163	28.0533	28.5405	28.3803	28.3675	28.3446	28.2811	28.3865
M524T489_4	LPC(18:0)_2	C26H54NO7P	NA	RPLC	level2	Positive	MS1+MS2 matches	[M+H]+	524.371	1	489.3	NA	0.9975	31.0333	31.2133	30.9245	31.2086	31.3516	31.3366	31.0265	31.7923	31.2116	31.8892	31.7646	30.9689	31.4979	30.2607	31.081	31.7491	31.9921	31.959	32.0126	31.5885	31.2184	30.3173	31.7658	31.358	31.5027	30.7629	31.2223	31.0485	31.1925	30.7753	31.4088	31.2189	31.2198	31.2012	31.1546	31.2519
M522T451	LPC(18:1)	C26H52NO7P	NA	RPLC	level2	Positive	MS1+MS2 matches	[M+H]+	522.355	0.8	451.4	NA	0.9831	30.4472	30.4349	30.1104	31.0368	30.05	30.422	30.3952	31.1047	30.5372	30.2851	30.4768	29.3293	30.2006	29.1169	30.3286	30.732	30.6118	30.5906	30.6538	30.5959	30.657	29.8071	31.182	30.5401	30.7129	29.6377	30.5772	29.5974	29.9061	30.0071	30.3932	30.2791	30.5655	30.1369	30.4933	30.5594
M542T424	LPC(18:2)	C26H50NO7P	NA	RPLC	level2	Positive	MS1+MS2 matches	[M+Na]+	542.321	0.7	424	NA	0.9961	28.7747	28.6828	28.319	28.7278	28.5514	28.0594	28.0731	28.6655	28.6994	28.4904	28.7368	27.8469	28.6707	27.2174	27.7384	28.5367	28.2479	28.5476	28.792	28.7176	28.5505	27.8878	28.6985	28.6595	28.7393	27.7491	28.2156	27.8317	28.5326	28.2294	28.8654	28.6527	28.5952	28.1495	29.1419	28.7972
M518T403	LPC(18:3)	C26H48NO7P	NA	RPLC	level2	Positive	MS1+MS2 matches	[M+H]+	518.324	0	403.2	NA	0.9432	25.7592	24.8955	24.8694	25.6639	24.495	25.9499	24.7598	26.6379	25.8968	25.742	25.9269	23.8636	25.1484	22.6896	24.8833	25.4299	25.1174	25.8209	26.2884	26.073	25.6972	25.8174	25.5043	25.9363	25.8435	23.8885	24.7338	25.2144	25.4428	24.6547	26.0927	25.6163	25.0129	24.825	25.3317	24.7112
M538T520	LPC(19:0)	C27H56NO7P	NA	RPLC	level2	Positive	MS1+MS2 matches	[M+H]+	538.387	0.2	520.1	NA	0.9363	22.4046	22.3675	21.9074	22.0609	22.4919	22.3698	22.0474	22.8312	23.0459	23.3183	22.88	21.5964	22.1584	21.9126	22.6525	21.5111	22.8438	23.1436	23.3778	22.0797	21.4443	20.9904	22.4202	22.9824	23.6994	22.1069	22.0938	21.8273	22.0366	22.2223	23.1609	21.8495	22.1877	22.1353	21.7802	22.0942
M572T499	LPC(20:1)	C28H56NO7P	NA	RPLC	level2	Positive	MS1+MS2 matches	[M+Na]+	572.368	1	499.1	NA	0.9963	22.9024	22.7755	22.4045	22.7158	22.7012	22.2116	22.9493	23.5037	22.9721	22.0506	22.8399	21.8311	22.1811	21.3698	22.643	22.6349	22.4624	22.6863	22.7947	22.5065	22.4986	21.6288	23.6343	23.1893	23.7862	22.4608	23.0675	23.063	22.3582	22.0937	22.7348	21.9808	22.2773	21.9682	22.6937	22.7586
M570T464	LPC(20:2)	C28H54NO7P	NA	RPLC	level2	Positive	MS1+MS2 matches	[M+Na]+	570.353	0.7	464.1	NA	0.9944	22.6951	22.5289	22.095	22.3617	22.3378	22.383	22.2659	23.0506	23.2679	22.6119	22.9036	21.5288	22.2324	22.1641	22.0816	22.5625	22.2339	22.7876	22.6532	22.8708	22.7455	21.816	22.9186	23.2108	22.4534	21.6349	22.8028	21.4027	22.0188	21.9228	22.8408	22.709	22.4664	21.8518	22.5228	22.4391
M568T440	LPC(20:3)	C28H52NO7P	NA	RPLC	level2	Positive	MS1+MS2 matches	[M+Na]+	568.336	1.8	440.2	NA	0.9929	24.4363	24.9437	24.0728	24.6684	23.6202	24.1162	23.5978	25.1189	25.1333	24.8447	25.4053	24.3523	25.0033	24.3408	24.6647	25.6803	24.5641	24.992	24.9766	25.2853	25.4989	23.92	25.5108	24.9118	25.3613	23.5216	24.8468	23.4688	24.4904	24.7529	24.7527	25.2212	24.5461	23.8894	25.2827	25.0025
M544T425_2	LPC(20:4)	C28H50NO7P	NA	RPLC	level2	Positive	MS1+MS2 matches	[M+H]+	544.339	0.7	425	NA	0.9378	29.8828	29.8921	29.366	30.2847	29.1625	29.2325	29.1039	30.0226	30.272	29.2552	29.8664	29.5956	29.8955	29.2575	30.0932	30.3729	29.2176	30.1894	30.0733	30.1295	30.313	29.2815	30.2798	29.7609	30.1017	28.094	29.0159	28.5186	29.4461	29.3291	29.886	30.0751	30.1487	29.1767	30.0747	30.1932
M542T404	LPC(20:5)	C28H48NO7P	NA	RPLC	level2	Positive	MS1+MS2 matches	[M+H]+	542.324	0.2	404.4	NA	0.94	26.3661	25.6052	24.4234	26.5483	23.3775	24.5819	23.9222	25.9332	25.3741	25.9772	26.7364	25.9913	26.2175	25.7107	26.7118	25.7678	24.9949	25.9748	26.8703	26.4574	26.311	25.6918	26.5601	26.415	26.131	24.8422	25.3339	23.9637	24.6828	24.1561	25.6922	26.2805	25.0886	24.3263	26.244	26.0532
M572T457	LPC(22:4)	C30H54NO7P	NA	RPLC	level2	Positive	MS1+MS2 matches	[M+H]+	572.371	0.3	457	NA	0.9326	23.9282	24.0297	24.2129	24.2915	23.8531	25.0267	24.5481	24.9657	24.8628	23.2818	24.036	22.9532	23.6937	23.1052	23.8945	24.6819	24.4823	24.9053	24.6931	24.8456	24.5432	22.9531	24.6581	22.9138	24.2293	22.2895	22.6056	23.2615	23.2008	23.4976	24.2285	24.579	23.6656	23.7143	23.9219	24.2238
M570T434	LPC(22:5)	C30H52NO7P	NA	RPLC	level2	Positive	MS1+MS2 matches	[M+H]+	570.355	0.2	434	NA	0.9311	25.2355	25.9595	25.6629	25.3933	25.355	25.9948	25.9616	25.9778	25.898	25.3652	26.6255	24.8646	25.7114	24.5815	25.4363	26.5316	27.0617	26.3345	26.1858	26.4793	26.3674	24.3159	26.1392	25.5042	26.1565	25.0078	25.1053	24.9613	24.9316	24.9321	25.5601	26.2765	25.31	25.7602	26.0893	26.0991
M590T423	LPC(22:6)	C30H50NO7P	NA	RPLC	level2	Positive	MS1+MS2 matches	[M+Na]+	590.322	0.3	423.4	NA	0.9733	24.6823	25.063	24.351	24.8433	23.941	23.3142	23.4696	24.6585	24.7751	25.1615	25.8405	25.1501	25.1958	25.042	25.4598	25.8757	24.8169	25.3853	25.2064	25.2671	25.4563	23.9643	25.4035	25.3252	25.6857	24.1476	25.1226	23.5803	24.652	24.5783	25.0461	24.8864	25.0717	24.6569	25.5982	25.7762
M482T452	LPC(O-16:0)	C24H52NO6P	NA	RPLC	level2	Positive	MS1+MS2 matches	[M+H]+	482.361	0.2	451.8	NA	0.8688	25.6172	25.6744	25.2734	25.6773	25.5564	25.1042	25.7611	25.8532	25.5736	26.0296	26.0324	25.3043	25.8892	24.7878	25.706	25.7353	25.5074	25.8877	25.9961	25.8154	25.829	24.6141	25.9093	26.1784	26.1784	25.4019	26.1137	25.2867	25.479	25.2328	25.8416	25.6759	25.9336	25.4814	25.772	25.6501
M480T454	LPC(O-16:1)_2	C24H50NO6P	NA	RPLC	level2	Positive	MS1+MS2 matches	[M+H]+	480.345	0.4	453.7	NA	0.9342	26.6019	26.5505	26.1145	26.6424	25.9744	25.4757	25.7411	26.222	25.9374	26.4118	26.161	25.54	26.3887	25.451	26.4118	26.6698	26.2069	26.6913	26.3728	26.4583	26.3113	24.9535	26.3662	26.0442	26.3013	24.8965	25.9514	25.4148	25.8794	25.6337	26.1572	26.0725	26.4065	25.8162	25.9275	26.3989
M502T424	LPC(O-16:1)	C24H50NO6P	NA	RPLC	level2	Positive	MS1+MS2 matches	[M+Na]+	502.328	3	424.1	NA	0.9941	24.3666	24.3498	23.9085	24.4804	24.2378	23.7225	23.6859	24.3825	24.5665	24.5656	24.555	23.4314	23.801	22.693	23.3607	24.6928	23.9691	24.2774	24.5564	24.4158	24.5316	23.3435	24.6889	24.491	24.6116	23.2708	24.4699	23.2164	24.4783	24.3023	24.3354	24.5693	24.3731	23.8577	24.56	24.6168
M510T511	LPC(O-18:0)	C26H56NO6P	NA	RPLC	level2	Positive	MS1+MS2 matches	[M+H]+	510.392	0.4	511.1	NA	0.8707	23.7877	23.3774	23.1748	24.0606	23.1902	22.9446	23.3953	23.5435	23.318	24.199	23.8751	23.4424	23.72	22.0592	24.0048	23.7103	23.5837	23.8274	24.201	23.9877	23.7863	22.5015	23.2792	23.2244	23.8376	22.844	22.6152	22.7508	23.3022	22.6102	23.2996	22.8054	24.1723	23.5326	23.9352	23.5669
M508T464	LPC(O-18:1)	C26H54NO6P	NA	RPLC	level2	Positive	MS1+MS2 matches	[M+H]+	508.376	0.4	463.9	NA	0.8657	25.2266	25.4115	24.8349	25.2962	24.8216	25.0195	25.3096	25.5423	25.4337	25.1743	25.4927	24.8291	25.2395	24.4067	25.3855	25.3211	24.7226	25.3907	25.3389	25.6077	25.4326	24.5254	25.7051	25.7449	26.029	25.0507	25.8014	24.65	25.1604	25.0278	25.5557	25.4904	25.6503	24.9553	25.4209	25.4546
M508T505_2	LPC(O-18:1)_2	C26H54NO6P	NA	RPLC	level2	Positive	MS1+MS2 matches	[M+H]+	508.376	0.4	505.4	NA	0.86	23.6442	23.6699	23.2134	23.9103	23.1489	22.6158	23.0669	23.5071	23.0438	23.8922	23.4219	22.9719	23.6535	22.8973	23.3574	23.9949	23.8033	23.9038	23.8921	23.8126	23.6803	22.2248	23.6181	23.1027	23.7636	22.7814	23.3309	22.5074	22.9512	22.7743	23.092	22.7765	23.4948	23.445	23.2575	23.6353
M454T437	LPE(16:0)	C21H44NO7P	NA	RPLC	level2	Positive	MS1+MS2 matches	[M+H]+	454.293	0	437.3	NA	0.9874	25.5196	25.5516	25.3451	25.6046	25.4511	25.8233	24.9018	25.3203	25.6465	26.2985	25.7216	25.1892	25.6264	25.0879	25.6426	26.1459	26.6074	26.5659	26.2751	26.0062	25.7946	24.716	25.9276	25.4485	26.2866	24.7977	25.5847	24.3186	24.6729	24.5527	25.5091	24.3833	25.3723	25.7448	25.4658	25.8672
M482T485	LPE(18:0)	C23H48NO7P	NA	RPLC	level2	Positive	MS1+MS2 matches	[M+H]+	482.324	0.2	485	NA	0.9892	25.6782	25.9399	25.8348	26.1948	26.1776	25.9032	25.5201	26.301	25.824	26.8433	26.1545	25.4958	26.1912	25.3596	25.9378	26.5768	26.8756	26.9269	26.5783	26.2497	25.8385	25.0495	26.5123	25.698	26.5152	25.2781	25.9474	25.2036	25.4727	24.9994	26.1706	24.9892	25.7568	26.1338	25.6767	26.2718
M480T449	LPE(18:1)	C23H46NO7P	NA	RPLC	level2	Positive	MS1+MS2 matches	[M+H]+	480.308	0.2	449.2	NA	0.9854	25.3419	25.4461	25.3318	25.3252	25.4655	26.097	25.5859	26.0245	25.7387	25.4221	25.4596	24.3308	24.9595	23.5178	24.2956	25.1376	25.9222	25.7549	26.2627	25.6222	25.4309	24.6164	26.4941	25.0616	26.3266	24.7426	24.7725	24.8301	24.3061	24.1494	25.1945	24.5398	24.6912	25.2121	25.4837	25.3064
M478T422	LPE(18:2)	C23H44NO7P	NA	RPLC	level2	Positive	MS1+MS2 matches	[M+H]+	478.293	0.4	421.8	NA	0.9687	26.8061	26.7214	26.7353	26.3077	27.1696	27.4839	26.5472	27.1521	27.2891	26.8374	26.4444	25.3882	26.0464	24.638	25.3514	26.2238	27.0266	27.0643	27.4176	27.3152	26.9073	25.9524	27.108	26.4705	27.7596	26.0789	26.0322	26.0008	25.976	25.6597	26.6574	25.9968	26.09	26.6612	26.7345	26.9047
M476T401	LPE(18:3)	C23H42NO7P	NA	RPLC	level2	Positive	MS1+MS2 matches	[M+H]+	476.277	0	400.8	NA	0.9903	21.7919	20.5566	21.4086	22.1722	17.9947	23.4851	21.4123	22.9772	21.5424	21.6558	18.1119	19.9732	21.5779	21.0476	21.3135	16.8822	21.8522	22.5895	21.6798	22.7393	22.0055	20.789	22.2655	21.254	23.2874	21.3931	21.4342	21.2857	21.3326	20.1629	22.4956	20.8971	20.311	21.7881	21.3874	20.4332
M504T437	LPE(20:3)	C25H46NO7P	NA	RPLC	level2	Positive	MS1+MS2 matches	[M+H]+	504.308	0.6	437.3	NA	0.9739	21.3868	21.637	21.9621	21.001	21.6647	24.2185	22.4742	23.511	23.7385	22.559	22.339	20.7767	21.9982	20.0695	22.1894	22.5075	23.2069	23.7074	20.5765	23.5274	22.917	21.6919	23.6923	22.0649	22.7319	21.3784	21.995	21.6629	21.5524	21.3563	22.8637	21.6711	21.5442	22.0256	22.347	21.765
M502T423	LPE(20:4)	C25H44NO7P	NA	RPLC	level2	Positive	MS1+MS2 matches	[M+H]+	502.293	0	422.8	NA	0.9587	25.7999	26.1256	26.5843	25.9732	26.4056	26.7821	26.382	26.6199	26.5895	26.0618	25.7495	25.263	26.0651	25.4961	25.7882	26.5482	26.7409	27.0148	26.7882	26.849	26.6196	25.7401	27.1234	25.7324	26.628	25.4378	25.7682	25.8674	25.5463	25.411	26.231	25.4352	26.1386	26.4001	26.3357	26.5588
M522T403	LPE(20:5)	C25H42NO7P	NA	RPLC	level2	Positive	MS1+MS2 matches	[M+Na]+	522.259	0.2	402.6	NA	0.998	19.591	18.2126	19.4064	18.7558	19.016	18.7821	19.3855	18.5359	17.8402	19.2891	19.738	19.5517	18.2181	19.2271	19.2071	17.8691	18.6726	19.3063	20.4415	19.3142	18.9119	18.8717	19.6686	18.8887	19.1137	18.3605	19.5143	19.2042	19.4238	19.3086	19.0984	17.7556	19.1097	19.3643	19.1647	18.5569
M528T432	LPE(22:5)	C27H46NO7P	NA	RPLC	level2	Positive	MS1+MS2 matches	[M+H]+	528.308	1.9	431.6	NA	0.9578	21.7161	22.0645	21.8393	21.8937	22.2143	23.2597	22.2208	22.8761	23.151	22.5214	22.4685	21.5334	21.9994	21.4664	22.094	22.7902	22.9867	23.9308	23.9165	23.9041	23.3159	20.951	23.6527	21.6523	22.5103	21.4211	21.1839	22.0791	21.342	20.7928	22.5043	22.0461	21.6574	21.4716	22.607	22.557
M526T421	LPE(22:6)	C27H44NO7P	NA	RPLC	level2	Positive	MS1+MS2 matches	[M+H]+	526.293	0.4	421.5	NA	0.9683	25.6489	25.8635	26.2235	25.6629	26.0431	25.5639	25.1991	25.4296	25.5378	26.5265	26.4503	25.5235	26.1285	26.0544	26.4945	26.9457	27.2809	26.9876	26.4244	26.8858	26.7925	25.1753	26.7088	25.7102	26.3567	25.6536	25.8082	25.2993	25.3009	25.104	26.1113	24.968	25.9386	26.7264	26.3605	26.8256
M464T462	LPE(O-18:2)	C23H46NO6P	NA	RPLC	level2	Positive	MS1+MS2 matches	[M+H]+	464.313	0.4	462	NA	0.9939	23.2064	23.3	23.3348	22.9275	23.1114	22.5464	23.0121	23.2722	22.9092	22.5151	23.1025	22.6624	23.1889	22.0036	22.9719	22.4254	22.1128	22.6546	23.0768	22.7642	22.5788	22.4324	23.7319	23.1535	23.5357	22.6866	22.5684	22.2747	23.2761	22.053	22.6873	22.6886	23.2351	23.0423	23.1372	23.064
M438T451	LPE(P-16:0)	C21H44NO6P	NA	RPLC	level2	Positive	MS1+MS2 matches	[M+H]+	438.298	0.5	450.8	NA	0.9966	23.9633	23.9672	23.1365	23.6949	23.1709	22.3126	22.9049	23.804	24.051	23.8975	23.5714	24.0346	23.9671	23.3551	23.9572	23.6786	23.3398	23.5615	24.0027	23.7475	24.0678	23.5784	24.0827	23.8736	23.6573	22.4591	23.5456	22.4785	23.4651	23.0532	23.7398	23.5984	23.7397	23.288	23.893	23.7973
M466T500	LPE(P-18:0)	C23H48NO6P	NA	RPLC	level2	Positive	MS1+MS2 matches	[M+H]+	466.329	0.4	500.5	NA	0.9963	23.7924	23.8423	23.1498	23.4178	23.3036	22.6321	23.0884	24.0294	23.657	24.5149	24.0889	23.9023	23.8752	22.8712	23.6045	23.6681	23.367	23.845	24.039	23.7232	23.4634	23.0633	24.1887	23.3462	23.8475	22.4502	23.3279	22.458	23.337	22.7102	23.7682	23.0733	24.0253	23.563	23.5971	24.0513
M717T551	PC(16:0/16:0)	C40H80NO8P	NA	RPLC	level2	Positive	MS1+MS2 matches	[M-H2O+H]+	716.554	7.3	551.4	NA	0.9933	18.7278	19.5203	19.7469	18.5869	19.3994	19.6198	19.8641	19.622	19.7633	20.1904	20.9689	20.261	18.6665	19.9613	19.4904	20.5166	19.1382	20.2384	19.492	18.5446	19.2913	19.6173	18.106	19.3775	19.5402	19.7949	19.7789	19.5322	19.7105	19.8543	18.8956	21.0084	19.305	19.7353	19.7365	19.6353
M538T356	PC(18:0)	C26H52NO8P	NA	RPLC	level2	Positive	MS1+MS2 matches	[M+H]+	538.35	0	356	NA	0.989	18.9347	18.9942	19.1406	19.9894	19.3893	20.0855	20.1479	20.6274	20.0465	18.9922	19.1536	19.7472	18.704	18.0938	18.9909	20.0357	20.0079	19.8088	20.4418	19.6029	19.6228	19.0783	20.4871	18.5743	18.9449	18.8442	19.3188	18.354	18.4186	18.3406	19.0504	19.4282	19.1438	19.2163	19.4654	19.7826
M590T459	PC(22:2)	C30H56NO8P	NA	RPLC	level2	Positive	MS1+MS2 matches	[M+H]+	590.389	12.4	459.1	NA	0.9982	21.0281	21.3032	21.3999	20.7472	21.3169	21.0982	21.176	20.9839	21.0114	19.1155	20.6316	19.4185	18.7437	21.0114	19.852	19.6245	21.0843	20.967	21.3644	20.6454	20.977	20.7369	21.029	21.5479	20.5736	20.9974	20.9833	21.1954	20.7926	21.1777	21.441	21.3709	21.3813	21.0402	20.365	20.6137
M634T484	PC(25:1)	C33H64NO8P	NA	RPLC	level2	Positive	MS1+MS2 matches	[M+H]+	634.452	12.3	484.4	NA	0.989	22.8631	22.6221	22.5469	22.893	22.6746	22.663	22.696	22.4285	22.8448	22.4365	22.3509	22.3498	22.4412	22.722	22.5886	22.4481	22.554	22.2493	22.2019	22.7551	22.6412	22.565	22.975	22.7337	22.4936	22.4751	22.4406	22.5291	22.4585	22.5414	21.9281	22.8251	22.6254	22.5041	22.7714	22.931
M733T669	PC(32:1)	C40H78NO8P	NA	RPLC	level2	Positive	MS1+MS2 matches	[M+H]+	732.553	1	669.4	NA	0.989	22.2329	22.3362	22.9787	22.7511	22.6782	23.2662	21.9752	20.8309	22.6799	23.1276	22.0167	23.1037	22.4221	23.4988	22.089	22.3103	22.8497	23.1358	22.8821	22.5275	21.7475	22.5975	19.5364	22.843	23.9695	22.05	22.9586	21.9316	22.6729	22.086	23.4045	22.5559	22.856	22.4695	23.6086	22.6638
M738T446	PC(33:5)	C41H72NO8P	NA	RPLC	level2	Positive	MS1+MS2 matches	[M+H]+	738.5	9.7	445.6	NA	0.989	18.6254	19.2891	20.2418	18.9436	19.9283	19.998	20.2488	19.4159	19.2905	19.2752	19.4486	19.518	19.6417	19.2346	19.1899	19.6052	20.2372	18.6793	19.2408	19.3939	19.0873	18.8134	19.47	20.3834	19.2044	20.2272	19.4163	20.1055	19.3446	19.1738	19.8371	19.62	19.9486	20.2346	19.4613	19.3638
M783T540	PC(34:1)_2	C42H82NO8P	NA	RPLC	level2	Positive	MS1+MS2 matches	[M+Na]+	782.567	0.1	539.5	NA	0.9944	28.9487	29.3646	28.9968	28.5315	29.5781	29.7795	28.7734	29.4241	29.2244	29.3334	29.3669	28.8239	29.445	28.3597	28.7001	29.2246	29.0398	28.8021	29.0347	28.8057	28.255	29.0235	27.7751	28.7855	29.0206	28.5372	28.4836	29.0206	30.1867	29.0979	29.6508	29.0076	29.0519	28.6117	29.6094	28.9445
M783T388	PC(34:1)	C42H82NO8P	NA	RPLC	level2	Positive	MS1+MS2 matches	[M+Na]+	782.569	2.3	387.7	NA	0.9945	25.3249	25.5025	25.5684	26.054	25.2969	26.2966	25.5499	24.4407	25.4068	24.3515	25.4054	25.1493	25.5179	25.821	26.063	26.0204	25.474	25.709	25.6079	25.4859	24.4635	24.0564	25.5202	25.4862	26.355	26.0614	26.5519	25.5842	25.3375	26.1037	25.5729	25.4364	25.7603	25.4342	25.188	26.1935
M783T591	PC(34:1)_4	C42H82NO8P	NA	RPLC	level2	Positive	MS1+MS2 matches	[M+Na]+	782.568	0.9	591.1	NA	0.9944	27.9744	28.2061	27.3532	28.8042	27.0719	27.5566	28.1835	26.835	28.3346	27.938	28.0226	26.5248	28.8331	29.5507	27.9397	28.8197	28.8772	26.5204	28.4154	29.0447	27.963	28.2758	26.9451	28.7752	28.0462	27.2209	28.299	28.0188	28.1274	29.1235	28.7091	27.2613	28.7549	27.6523	28.1015	28.993
M783T607	PC(34:1)_5	C42H82NO8P	NA	RPLC	level2	Positive	MS1+MS2 matches	[M+Na]+	782.568	0.9	607.1	NA	0.9941	27.4096	28.8324	26.7964	27.3986	27.882	27.6401	27.7135	26.3732	28.8262	27.4746	27.4726	27.268	28.3866	26.9578	27.296	27.8159	27.5576	27.8744	26.8949	27.757	28.0009	26.6095	26.0026	27.1824	27.4139	28.1724	27.1798	28.0865	27.322	27.4886	28.0093	27.6482	27.9781	27.541	28.5517	27.5895
M783T648	PC(34:1)_6	C42H82NO8P	NA	RPLC	level2	Positive	MS1+MS2 matches	[M+Na]+	782.568	0.8	648.4	NA	0.9926	27.8916	25.6099	28.2608	25.8271	28.3513	27.6626	28.1527	26.8773	26.7417	27.8276	27.939	27.3866	27.9588	26.4368	26.2679	27.8361	27.6888	27.9964	26.8675	28.1994	27.9478	26.6478	27.3655	27.9233	27.9099	26.2898	28.1192	27.887	27.0211	28.3007	27.7096	27.5903	28.0017	26.1007	27.5548	24.0358
M783T571	PC(34:1)_3	C42H82NO8P	NA	RPLC	level2	Positive	MS1+MS2 matches	[M+Na]+	782.566	1.3	570.6	NA	0.992	28.1125	28.3578	29.033	27.2762	28.5604	28.9571	29.1333	27.3213	27.2492	27.9515	28.5862	28.7761	28.5413	28.7155	28.013	28.4723	28.5983	27.9125	27.9952	28.6789	28.4359	28.6468	27.1679	29.7216	28.6289	28.9939	28.2762	27.89	28.5645	28.6081	28.3413	28.181	28.4948	28.3841	27.283	29.0817
M781T490	PC(34:2)_3	C42H80NO8P	NA	RPLC	level2	Positive	MS1+MS2 matches	[M+Na]+	780.551	0.6	490	NA	0.9915	26.9188	26.0572	26.9341	28.7647	28.1365	28.2509	27.1857	28.0507	28.0847	27.9196	28.921	28.8822	28.5697	28.3902	28.6591	27.2209	28.1759	27.9835	28.0234	28.7148	28.0413	28.6831	28.9321	28.6357	28.8208	29.7254	29.08	28.0465	29.0418	28.5605	27.4821	27.6342	29.6803	28.5483	28.0787	28.7218
M759T669	PC(34:2)_8	C42H80NO8P	NA	RPLC	level2	Positive	MS1+MS2 matches	[M+H]+	758.569	0.7	669.3	NA	0.989	27.9948	26.6678	28.4314	28.5035	28.0861	29.1251	27.7721	27.9847	28.2159	28.2426	27.7096	28.0804	28.1707	28.7908	28.1874	28.2584	28.3655	28.2509	27.0656	28.1434	27.5665	27.4121	27.7991	28.6284	28.444	28.2127	27.9757	27.9595	28.0173	28.0526	28.2272	28.0787	28.2348	28.3547	28.0819	28.5128
M781T540	PC(34:2)_4	C42H80NO8P	NA	RPLC	level2	Positive	MS1+MS2 matches	[M+Na]+	780.551	0.8	539.8	NA	0.9898	28.2496	28.0312	29.8336	28.6864	30.5935	30.3029	28.649	29.5785	28.7877	29.3188	29.6363	29.6077	29.6401	29.5571	29.4586	29.6092	29.625	29.366	29.6459	29.9873	29.6752	29.8813	29.5676	29.6521	29.6735	29.1776	29.4414	29.7577	29.6318	29.5562	28.5747	29.5927	29.6045	29.5744	28.878	29.8004
M781T571	PC(34:2)_5	C42H80NO8P	NA	RPLC	level2	Positive	MS1+MS2 matches	[M+Na]+	780.551	0.9	570.6	NA	0.9903	28.415	28.5362	29.5519	27.9299	29.786	30.0958	29.2499	29.208	26.7553	29.1367	29.7602	30.2672	29.7319	29.9956	29.7241	29.7542	29.6177	29.3575	29.5445	29.4428	29.7	29.812	29.5901	29.4734	29.6242	29.8562	29.5467	30.0972	29.687	29.8415	28.4894	29.6519	29.8399	29.8195	28.467	30.5245
M781T634	PC(34:2)_6	C42H80NO8P	NA	RPLC	level2	Positive	MS1+MS2 matches	[M+Na]+	780.551	0.5	633.6	NA	0.9911	27.4851	27.2038	27.3933	27.2423	27.5825	27.4568	27.4422	27.4547	26.204	27.5658	27.1574	26.7469	27.0037	27.0237	27.7415	27.6871	26.6806	27.365	25.9882	27.0877	26.8237	26.9387	27.2794	28.083	27.8384	26.6426	27.0893	27.2461	27.2185	27.7195	26.929	27.1831	27.3641	27.5695	26.9428	27.6935
M781T658	PC(34:2)_7	C42H80NO8P	NA	RPLC	level2	Positive	MS1+MS2 matches	[M+Na]+	780.551	0.6	657.6	NA	0.9927	27.4775	26.1907	26.5324	27.2883	27.0446	28.5308	27.5904	27.5765	27.4552	27.6097	27.8509	27.7394	27.6843	27.5133	27.6994	27.4878	27.3429	27.6609	26.6315	27.9519	27.5058	27.8222	27.3005	27.2152	27.7469	27.6824	27.2986	27.5124	27.9885	27.7697	27.4267	27.6833	27.152	27.9704	27.4689	27.2856
M751T506	PC(34:6)	C42H72NO8P	NA	RPLC	level2	Positive	MS1+MS2 matches	[M+H]+	750.501	7.9	506.4	NA	0.989	22.2138	22.2403	22.1056	22.1748	21.968	22.2599	22.1663	22.1539	22.0915	22.1328	22.4584	22.3122	22.4835	22.4155	22.4751	22.4578	22.3065	22.1223	22.2808	22.115	22.1299	22.2229	22.2736	22.3025	22.2564	22.2618	22.0535	22.3614	22.2853	22.3788	22.2902	22.2963	22.1666	22.4677	22.4079	22.2475
M767T479	PC(35:5)	C43H76NO8P	NA	RPLC	level2	Positive	MS1+MS2 matches	[M+H]+	766.533	7.3	479.1	NA	0.989	21.9879	21.9844	22.1196	21.2975	22.1238	21.9988	22.0144	22.0351	21.2036	22.004	21.9681	21.8662	21.939	22.509	21.896	21.9579	22.0495	21.8834	22.0445	21.9392	21.9496	21.9455	21.5237	21.9182	22.0578	21.942	21.8659	21.2173	21.8822	21.9368	21.9898	21.2281	21.9019	22.0185	21.8592	21.134
M811T669	PC(36:1)	C44H86NO8P	NA	RPLC	level2	Positive	MS1+MS2 matches	[M+Na]+	810.599	1.2	669.1	NA	0.9955	25.1664	25.249	25.2467	25.2717	25.1632	25.5448	25.3365	25.3922	25.8035	25.6201	25.5416	25.1289	25.7718	25.652	25.5328	25.1546	25.3065	26.0648	25.3107	25.0674	26.1714	25.6516	24.3655	25.5705	25.0472	25.6747	25.2845	24.7367	25.0694	25.1056	25.0109	25.2959	25.0559	25.5707	25.0905	25.6025
M787T590	PC(36:2)_2	C44H84NO8P	NA	RPLC	level2	Positive	MS1+MS2 matches	[M+H]+	786.6	1.3	590.2	NA	0.989	27.0535	25.7937	27.1645	26.7828	26.5952	27.9519	26.3762	26.0505	26.1257	26.8475	26.3379	25.5601	26.6604	27.4159	26.3986	26.9932	26.9387	27.5703	26.3572	26.4036	26.505	26.7428	25.4995	26.2025	26.2577	26.23	26.3121	27.2982	25.8589	25.9439	26.8096	25.99	26.7903	27.4493	25.9159	26.8091
M787T625	PC(36:2)_3	C44H84NO8P	NA	RPLC	level2	Positive	MS1+MS2 matches	[M+H]+	786.6	1.3	624.7	NA	0.989	25.523	25.3213	25.3943	25.6154	25.8787	25.5986	25.4498	25.5478	25.6135	26.2295	25.3054	25.2705	25.9699	25.2324	25.4407	25.3781	25.8503	25.528	24.6625	25.6122	25.5768	25.3655	25.6028	25.5269	25.0518	25.3311	25.3999	25.5137	25.5248	25.4428	25.6142	25.4539	25.5458	25.482	25.4564	25.371
M787T643	PC(36:2)_4	C44H84NO8P	NA	RPLC	level2	Positive	MS1+MS2 matches	[M+H]+	786.6	1.3	642.9	NA	0.989	26.6112	25.8835	24.3911	26.5016	25.2694	27.2511	24.7206	25.8686	26.5381	26.3041	25.1974	25.0482	24.4059	28.0097	25.145	26.5668	25.2014	26.9644	25.0375	26.3121	26.3404	26.2047	24.4456	25.9923	25.207	24.8139	25.7569	26.2208	25.8471	26.1037	23.9979	26.029	26.505	26.2355	25.6087	24.2494
M785T417	PC(36:3)_2	C44H82NO8P	NA	RPLC	level2	Positive	MS1+MS2 matches	[M+H]+	784.583	2.5	417.1	NA	0.989	25.0426	25.3636	25.7587	24.9912	26.1127	27.3495	26.9144	25.5729	25.6942	25.5745	25.1478	25.5917	25.3177	25.4254	25.4107	25.7166	25.9927	25.6859	25.5401	25.4956	26.1866	24.5123	25.4377	25.1416	25.3353	25.8221	24.9494	24.8865	24.8778	25.2455	25.5583	25.2812	26.7372	25.6711	25.0509	25.2595
M785T363	PC(36:3)	C44H82NO8P	NA	RPLC	level2	Positive	MS1+MS2 matches	[M+H]+	784.583	2.4	363.3	NA	0.989	25.2127	23.5431	23.8013	22.5515	24.2398	23.7979	24.8527	22.9582	23.1299	23.582	23.8447	23.6174	22.5215	23.0876	24.1204	23.7407	23.6505	22.7387	23.6834	23.863	24.6562	22.8807	22.7258	23.8975	24.0516	23.5074	24.0944	23.7447	24.0202	23.948	23.7736	23.6224	23.5982	23.306	24.9623	25.013
M805T571	PC(36:4)_2	C44H80NO8P	NA	RPLC	level2	Positive	MS1+MS2 matches	[M+Na]+	804.551	1.1	570.6	NA	0.9686	28.3895	28.9413	29.1882	27.0492	28.8862	28.9217	29.0357	26.6448	27.0132	27.6219	28.7369	28.9459	28.6614	29.3069	28.6696	28.5722	28.9008	27.8878	28.8381	28.0979	27.4619	28.1519	26.0734	28.2049	27.9284	27.7385	28.4956	29.2534	28.6805	28.1445	28.2117	28.365	28.3443	28.4422	27.2251	29.3436
M781T516	PC(36:5)	C44H78NO8P	NA	RPLC	level2	Positive	MS1+MS2 matches	[M+H]+	780.551	3.6	516.3	NA	0.989	28.283	27.6315	29.7865	28.531	29.2364	30.5118	28.6422	29.3241	29.8345	30.0811	28.7078	30.1006	30.2932	28.8541	28.9648	29.9455	30.4288	30.0517	29.8185	30.5933	29.0488	30.0367	30.4565	29.9368	28.9141	29.14	29.5569	30.1814	29.3081	29.8148	29.8355	29.9796	29.1928	30.4197	30.0859	29.8156
M813T669	PC(38:3)	C46H86NO8P	NA	RPLC	level2	Positive	MS1+MS2 matches	[M+H]+	812.611	6	669.1	NA	0.989	22.9366	23.5194	23.3536	23.9165	23.2465	23.472	23.6364	23.1334	23.3416	23.2789	23.674	23.5236	23.9859	24.3646	23.4031	23.4172	22.9836	22.9999	23.4666	23.2556	23.8248	23.3743	22.2551	23.5218	22.8745	23.1123	23.1404	22.7398	22.8238	22.8198	23.0312	23.1968	23.7071	23.698	23.9677	23.5388
M807T591	PC(38:6)_4	C46H80NO8P	NA	RPLC	level2	Positive	MS1+MS2 matches	[M+H]+	806.567	2.6	591.1	NA	0.989	23.8597	26.3969	26.1566	26.3377	26.1759	26.3335	25.8087	26.5487	26.3171	26.0315	26.9825	27.1491	26.5036	27.7194	26.7053	27.1427	27.732	27.1932	24.209	27.536	27.3795	27.1602	26.2199	27.0659	26.9904	25.9858	27.3551	27.2558	27.0764	28.1737	26.5959	26.2441	24.0326	27.9898	27.1962	27.2208
M807T607	PC(38:6)_5	C46H80NO8P	NA	RPLC	level2	Positive	MS1+MS2 matches	[M+H]+	806.567	2.7	607	NA	0.989	26.1581	26.2414	26.2997	26.5741	26.7913	26.9806	26.3668	26.1911	26.4488	26.3966	26.3251	26.633	26.2122	27.501	26.0909	26.7218	27.5253	26.7681	26.0177	26.276	26.5122	26.1449	24.857	26.8326	26.5941	26.4417	26.5032	26.924	26.5555	26.367	26.7072	26.5435	27.1028	26.7943	25.8805	26.9323
M807T650	PC(38:6)_6	C46H80NO8P	NA	RPLC	level2	Positive	MS1+MS2 matches	[M+H]+	806.567	3	649.6	NA	0.989	27.1339	24.9067	25.8826	23.534	27.2046	25.8927	26.7337	25.8268	25.1851	24.3192	26.3168	26.6655	27.5336	27.3505	27.3367	26.2045	26.6019	26.5422	25.9118	27.1023	26.4379	26.2426	22.5558	26.5275	26.2921	26.7257	27.1796	26.6906	27.2698	25.7326	26.4088	25.6283	26.1086	27.2835	26.9171	25.7632
M807T374	PC(38:6)	C46H80NO8P	NA	RPLC	level2	Positive	MS1+MS2 matches	[M+H]+	806.569	0.9	374.1	NA	0.989	24.385	24.5602	24.2402	23.9348	23.9049	24.5219	23.8802	24.1362	24.5146	24.6576	24.5006	24.2759	25.4228	24.482	25.6376	24.932	25.178	24.1	24.415	24.5053	24.0618	24.309	24.6365	25.053	24.062	23.7425	24.0223	23.5075	24.08	25.8526	24.5424	23.9559	24.5447	24.515	24.0205	24.491
M807T395	PC(38:6)_2	C46H80NO8P	NA	RPLC	level2	Positive	MS1+MS2 matches	[M+H]+	806.569	1	394.8	NA	0.989	24.8918	24.5793	24.4636	25.4979	24.4302	24.6179	24.7998	23.7567	25.0033	23.982	24.9981	25.4253	24.2765	25.0203	25.322	24.8058	24.0378	24.1288	24.9323	24.4944	23.5111	23.1268	24.4268	24.6929	25.2141	24.1233	24.6908	24.4527	24.7135	24.7802	24.2007	24.0925	23.738	23.9469	24.3702	24.8071
M829T540	PC(38:6)_3	C46H80NO8P	NA	RPLC	level2	Positive	MS1+MS2 matches	[M+Na]+	828.551	1.1	539.6	NA	0.9779	26.9771	28.0204	26.2536	26.6847	28.1573	27.2671	27.2803	27.2608	26.7477	27.4133	27.2785	27.7763	27.1337	27.0291	27.4782	27.9152	27.7039	27.4534	28.1356	27.0791	27.8027	27.7395	24.0317	26.9058	27.5383	27.7082	27.5135	27.6469	27.7613	26.933	27.3466	28.1665	26.6362	27.8442	26.9258	28.0417
M829T667	PC(38:6)_7	C46H80NO8P	NA	RPLC	level2	Positive	MS1+MS2 matches	[M+Na]+	828.551	1	667.4	NA	0.9789	24.2324	25.0423	23.3301	24.9144	24.9479	24.6448	24.6438	24.6405	24.4814	23.929	24.2046	24.8374	24.656	24.79	24.6981	24.7391	24.9097	24.5458	24.787	24.8544	24.7384	24.0541	21.556	24.6253	24.2801	25.0139	23.9505	24.9147	19.7442	24.7284	24.3805	24.3363	24.3433	25.6396	24.5267	24.9968
M835T669	PC(40:6)_2	C48H84NO8P	NA	RPLC	level2	Positive	MS1+MS2 matches	[M+H]+	834.598	3	668.7	NA	0.989	23.8476	23.9481	23.9724	23.6664	24.1246	24.1922	24.5478	23.8641	23.69	23.5489	23.5105	23.8886	23.6443	24.133	23.8412	23.1535	23.8832	23.8324	23.7128	23.6318	24.376	23.9129	23.5072	24.1397	23.7669	24.017	23.3751	23.2835	23.4282	23.0327	23.7323	23.9648	23.693	23.9828	24.018	23.9219
M857T571	PC(40:6)	C48H84NO8P	NA	RPLC	level2	Positive	MS1+MS2 matches	[M+Na]+	856.582	1.3	570.6	NA	0.98	24.3034	25.6005	24.552	24.8463	24.3044	25.2608	24.7532	25.223	24.8412	23.8042	24.7071	24.5883	24.5082	25.0542	25.2812	24.4869	23.7481	25.032	24.8503	24.6788	25.5469	25.2579	24.8353	24.9823	24.6703	23.1191	24.5205	24.2917	24.5728	24.8093	24.1219	25.5394	26.4852	24.4507	24.7169	25.7972
M833T667	PC(40:7)	C48H82NO8P	NA	RPLC	level2	Positive	MS1+MS2 matches	[M+H]+	832.582	3.8	667.4	NA	0.989	24.5969	24.7694	24.3213	24.5549	25.0393	24.2568	24.2125	24.7377	24.2367	24.3762	24.3393	24.5429	23.9896	24.4571	24.3992	24.53	24.462	24.5803	24.4103	24.7899	24.6401	24.7326	23.2545	24.8881	24.8685	24.3429	24.7415	24.3932	24.6342	24.3709	24.4377	24.9131	24.0676	24.3394	24.2046	24
M855T667	PC(42:10)	C50H80NO8P	NA	RPLC	level2	Positive	MS1+MS2 matches	[M+H]+	854.566	3.7	667.4	NA	0.989	20.7488	20.3674	20.4534	19.5762	20.5715	20.721	20.5591	21.0021	20.096	20.6709	20.8253	20.3211	20.9929	21.3716	20.6724	19.757	21.1174	20.5126	20.7283	21.4196	20.6488	20.8128	20.5012	20.3112	20.556	20.6743	21.0881	20.981	20.883	20.6566	20.1513	20.3969	20.3604	20.5697	19.8582	20.5826
M863T565	PC(42:6)	C50H88NO8P	NA	RPLC	level2	Positive	MS1+MS2 matches	[M+H]+	862.625	8.2	565.3	NA	0.989	21.2229	21.2577	21.187	21.4856	21.4143	21.8019	21.6785	19.9111	20.8885	21.4528	20.9107	21.2203	21.1756	20.9787	20.7885	20.2054	21.9758	21.1265	21.1587	21.3341	21.524	19.9666	20.9421	20.9496	20.831	21.1932	21.1552	21.0986	21.0853	21.1501	21.2169	20.8131	21.0007	21.2071	20.2881	20.8361
M857T516	PC(42:9)	C50H82NO8P	NA	RPLC	level2	Positive	MS1+MS2 matches	[M+H]+	856.582	4	515.9	NA	0.989	24.6379	24.8601	23.7398	24.2183	24.5958	23.7674	24.8118	24.6971	25.0182	25.1146	25.1825	23.8553	23.8922	25.0806	23.8398	23.978	24.8136	24.2403	24.0186	23.5091	23.3037	24.6392	25.2485	24.3505	24.3459	24.7629	23.6375	24.372	23.6013	25.3076	24.2699	23.9032	24.0559	23.5284	24.4031	23.7235
M857T539	PC(42:9)_2	C50H82NO8P	NA	RPLC	level2	Positive	MS1+MS2 matches	[M+H]+	856.582	4	539.5	NA	0.989	24.3218	25.9303	24.4977	23.8023	25.159	24.306	24.593	24.6061	24.0126	25.1844	24.1017	24.5778	24.5096	24.312	24.8208	24.407	24.3414	23.8206	24.894	24.8823	25.0017	25.0313	24.9098	24.9158	24.5228	23.7913	24.2675	23.9661	24.5749	24.6558	24.4821	25.4959	25.8033	24.1201	23.9608	24.9335
M857T667	PC(42:9)_3	C50H82NO8P	NA	RPLC	level2	Positive	MS1+MS2 matches	[M+H]+	856.582	3.9	667.4	NA	0.989	22.7557	22.2978	22.1772	22.1697	22.7155	22.5681	23.0578	22.5592	22.2051	22.2383	22.105	22.2753	22.0343	22.5581	22.6472	22.1561	22.9707	21.9808	22.1175	22.7918	22.8288	22.2895	21.7839	22.5765	22.3732	22.4372	22.4758	22.303	22.4492	21.9516	22.2205	22.7495	22.1763	23.2862	22.536	22.8134
M520T424_3	PC(O-18:2)	C26H50NO7P	NA	RPLC	level2	Positive	MS1+MS2 matches	[M+H]+	520.339	1	424.1	NA	0.9711	31.6476	31.7318	31.124	31.6468	31.4091	30.8345	30.7713	31.7841	31.7297	31.5992	31.6432	30.6188	31.0577	29.6437	30.6391	31.708	31.0566	31.6182	31.7062	31.7261	31.8158	30.6842	31.711	31.7345	31.7321	30.5196	31.1653	30.4213	31.5165	31.213	31.4841	31.377	31.6859	31.0829	31.7072	31.7099
M548T464	PC(O-20:2)	C28H54NO7P	NA	RPLC	level2	Positive	MS1+MS2 matches	[M+H]+	548.371	0.4	463.7	NA	0.971	24.966	24.8868	24.2086	25.2827	24.5104	24.6136	24.4589	25.451	25.5798	25.0021	25.5116	24.1931	24.7374	23.141	24.2669	25.5262	24.4149	25.6758	25.3837	25.4941	25.3216	24.229	25.5267	25.6327	25.3389	23.8499	25.0231	23.6223	24.5736	24.3151	25.3694	25.3772	24.9446	24.0631	25.2613	25.1421
M689T498	PC(O-30:2)	C38H74NO7P	NA	RPLC	level2	Positive	MS1+MS2 matches	[M+H]+	688.52	11.6	498.5	NA	0.9452	19.2548	20.0493	20.2854	19.3916	19.971	20.2346	19.8193	20.0084	20.1434	21.0698	21.3236	20.8389	20.0067	20.4522	19.7414	20.6147	19.8456	20.4277	19.0217	20.2478	19.4401	20.0181	20.2777	20.0034	19.5888	19.9114	20.988	19.7124	20.3426	21.643	19.492	21.1949	19.9389	20.2469	20.1079	20.0238
M687T536	PC(O-30:3)	C38H72NO7P	NA	RPLC	level2	Positive	MS1+MS2 matches	[M+H]+	686.504	11.1	535.6	NA	0.9252	22.9732	24.0262	22.9004	22.8613	23.3151	22.9228	23.9724	22.9569	23.1752	22.6962	23.9727	22.8242	23.024	22.9417	23.1358	23.2299	22.9909	22.9799	23.1463	22.8728	22.8411	22.9536	23.1851	22.911	22.9811	22.8817	23.4918	23.2187	23.7855	23.166	23.0202	22.9069	22.9233	22.899	22.7783	23.3767
M729T571_2	PC(O-33:3)	C41H78NO7P	NA	RPLC	level2	Positive	MS1+MS2 matches	[M+H]+	728.567	11.7	571	NA	0.9216	21.5125	20.9225	21.1924	21.4966	21.1465	20.9535	21.3953	20.004	21.2449	21.593	20.0924	21.512	21.2764	21.0412	20.1611	21.2357	19.3923	21.6225	21.3486	21.8503	21.1793	21.5327	21.0535	22.2961	21.4029	21.1916	20.9748	21.2885	21.2018	21.2273	19.761	21.2845	21.3169	21.3623	21.4227	22.2399
M819T540_2	PC(O-38:4)	C46H86NO7P	NA	RPLC	level2	Positive	MS1+MS2 matches	[M+Na]+	818.606	3.3	539.5	NA	0.9656	22.7373	24.1	23.2801	22.2116	23.8451	22.6386	23.2351	22.8142	22.3552	22.9212	23.2554	23.1341	22.8662	23.3723	23.2962	23.6692	22.9871	22.778	23.2326	23.1084	23.1968	23.5675	22.8326	23.0247	23.0174	22.155	22.4827	23.1673	22.6371	22.8704	22.4941	23.593	22.9425	22.6364	22.3213	23.4114
M793T540	PC(O-38:6)	C46H82NO7P	NA	RPLC	level2	Positive	MS1+MS2 matches	[M+H]+	792.59	0.4	539.5	NA	0.9118	23.4837	23.3155	24.0925	23.9366	24.0832	23.2459	23.9419	24.3997	23.5355	24.3128	23.3747	23.4155	25.0505	24.4578	23.7632	23.5503	24.0688	23.6982	23.5903	23.4462	23.8373	24.1025	23.4742	23.7923	23.6954	22.9166	24.52	23.4503	23.5571	23.5688	23.323	23.6636	23.8556	23.0109	24.5774	23.441
M793T571	PC(O-38:6)_2	C46H82NO7P	NA	RPLC	level2	Positive	MS1+MS2 matches	[M+H]+	792.59	0.9	571	NA	0.9118	22.7248	23.7131	23.1138	23.2702	23.1721	22.6353	22.5711	23.6959	23.3262	23.7005	23.9031	23.6925	23.5332	23.2889	24.0383	22.9848	22.6644	22.9292	23.2475	22.7233	23.6318	23.5901	23.1465	24.2115	23.3335	23.3953	23.2048	23.1714	23.5408	23.5311	22.4162	23.5072	23.561	23.3966	22.2288	23.6625
M791T571	PC(O-38:7)	C46H80NO7P	NA	RPLC	level2	Positive	MS1+MS2 matches	[M+H]+	790.572	3.4	570.7	NA	0.9046	24.454	25.437	24.7005	23.2703	24.9539	25.2004	25.0178	24.8715	22.596	24.2213	24.5893	25.1599	24.6114	24.7019	25.3434	24.5439	24.0587	24.3738	24.4729	24.1689	24.4504	24.9476	24.5366	24.4148	24.6623	24.8178	24.4994	25.0479	24.681	24.5215	24.0772	25.0148	25.2454	24.5346	23.6227	25.4089
M841T540	PC(O-40:7)	C48H84NO7P	NA	RPLC	level2	Positive	MS1+MS2 matches	[M+Na]+	840.587	0.5	539.6	NA	0.9438	21.708	21.1125	21.7735	20.8252	20.9809	20.9475	20.9291	21.8187	20.9982	21.4255	22.1677	22.9042	21.8277	21.4805	21.7009	21.8683	21.201	21.5284	22.5838	21.7138	22.4956	22.6015	21.875	21.6287	21.5669	20.7923	21.571	22.608	21.7315	21.9312	21.1976	22.1118	21.9807	21.3775	21.1531	22.262
M841T571	PC(O-40:7)_2	C48H84NO7P	NA	RPLC	level2	Positive	MS1+MS2 matches	[M+Na]+	840.588	0.2	570.7	NA	0.9308	21.2729	21.4678	22.6726	21.9055	21.2992	20.9953	21.0326	22.254	21.7872	21.2748	21.7105	21.4769	22.2179	21.8165	23.1191	22.2251	21.3139	21.2655	21.8925	22.6548	22.4341	22.1938	21.8642	22.6312	21.6913	20.0141	21.6182	23.0889	21.8872	22.3174	20.9188	22.1146	22.14	21.7943	21.4231	22.0767
M845T565	PC(O-42:8)	C50H86NO7P	NA	RPLC	level2	Positive	MS1+MS2 matches	[M+H]+	844.616	6.6	565.4	NA	0.8971	21.1381	21.5081	21.1855	21.5739	21.1907	21.7349	20.8169	20.4616	20.3938	21.3479	20.7696	21.8178	22.0831	21.5897	21.1831	20.816	22.3992	20.7189	21.6102	21.1296	21.1802	21.1057	20.6841	20.9158	20.6538	20.997	20.442	20.0884	21.6369	20.1936	20.9503	21.1377	20.4546	20.9098	21.3394	21.0376
M558T474	PC(P-19:0)	C27H54NO7P	NA	RPLC	level2	Positive	MS1+MS2 matches	[M+Na]+	558.353	0.5	474.3	NA	0.9622	19.51	19.1339	19.3973	19.6839	18.8048	18.9633	19.622	20.2138	19.3178	19.2847	19.7612	19.5547	19.7144	19.4099	19.5281	18.1035	19.1248	19.9128	19.6905	19.1904	19.4963	19.3919	19.6716	19.9839	19.7983	18.508	19.6973	18.3265	19.4792	19.3635	19.4645	18.396	19.5044	17.8325	19.2664	19.3424
M550T499	PC(P-20:0)	C28H56NO7P	NA	RPLC	level2	Positive	MS1+MS2 matches	[M+H]+	550.386	0.5	498.9	NA	0.9625	24.6599	24.4856	24.0894	24.6164	24.5674	24.1408	24.6716	25.2111	24.6045	23.9456	24.6841	23.5339	24.1246	23.4131	24.505	24.4262	24.3997	24.3458	24.5806	24.3453	24.2016	23.4189	25.3496	25.06	25.6322	24.1791	24.9614	24.7911	24.1171	23.9932	24.4266	23.8495	24.3449	23.7546	24.2947	24.3994
M739T598	PC(P-34:4)	C42H76NO7P	NA	RPLC	level2	Positive	MS1+MS2 matches	[M+H]+	738.548	7	597.5	NA	0.9118	20.123	20.1795	20.8361	20.0449	19.6546	20.4109	20.3047	19.924	19.9939	20.0716	20.0916	20.0411	20.2937	19.7921	19.9443	20.0481	20.1795	20.0229	19.4824	20.0867	20.3472	18.5877	19.5759	19.8861	20.2227	19.8434	20.0219	19.3193	19.916	19.9021	19.7447	19.0009	19.7947	19.7768	19.858	19.2037
M769T669_2	PC(P-36:3)	C44H82NO7P	NA	RPLC	level2	Positive	MS1+MS2 matches	[M+H]+	768.59	0.7	669.1	NA	0.9113	23.6078	23.0747	22.8141	23.2585	23.2911	22.7525	23.2458	23.1119	22.9996	23.5416	23.1227	23.3484	22.8343	23.2549	23.3691	22.9933	22.9244	23.4347	22.9717	23.024	22.862	22.9487	21.8326	23.0241	23.9956	23.5793	22.3623	22.755	23.2779	22.0874	22.0391	23.3006	23.7708	23.2374	23.013	23.4945
M767T669	PC(P-36:4)	C44H80NO7P	NA	RPLC	level2	Positive	MS1+MS2 matches	[M+H]+	766.574	0.7	668.8	NA	0.9118	23.0714	21.8892	23.0125	22.783	22.323	23.079	21.573	21.6801	22.8447	22.5269	22.6453	23.1507	22.6924	22.2507	22.6071	22.7098	22.3526	23.2324	22.1745	22.9376	22.3453	23.0642	22.3238	22.6162	22.6749	22.9272	21.556	21.9175	22.2264	22.1979	21.9967	22.4257	22.6634	22.9696	22.1866	22.6001
M795T669	PC(P-38:4)_3	C46H84NO7P	NA	RPLC	level2	Positive	MS1+MS2 matches	[M+H]+	794.606	0.1	669.2	NA	0.9118	23.267	23.0037	23.5825	23.0832	23.0174	23.4516	23.4582	22.6424	23.2118	22.8054	22.7843	23.4459	23.2131	22.9387	22.7447	23.2462	22.9114	23.4441	22.8598	23.1778	22.8971	22.9886	22.5777	22.7947	23.443	23.0014	22.4221	22.5742	22.5924	22.231	22.8879	23.2557	22.8369	22.7756	22.7429	22.5717
M817T539	PC(P-38:4)	C46H84NO7P	NA	RPLC	level2	Positive	MS1+MS2 matches	[M+Na]+	816.588	0.1	539.5	NA	0.9648	24.3448	25.7032	25.1614	23.4065	24.319	24.3259	24.2009	24.2067	24.4952	24.5207	24.409	24.6655	24.5708	24.3036	24.3984	24.4297	25.4711	24.2025	24.9114	24.2453	24.661	24.9886	24.436	24.458	24.2886	23.791	23.9971	24.5253	24.596	25.2455	24.3648	25.0066	24.323	24.0798	23.8628	24.6805
M817T571	PC(P-38:4)_2	C46H84NO7P	NA	RPLC	level2	Positive	MS1+MS2 matches	[M+Na]+	816.588	0.2	570.6	NA	0.9576	24.1244	25.0909	24.6235	22.7902	24.4403	23.7145	24.5554	24.6469	22.5689	24.3301	24.333	25.0579	24.5552	24.6171	24.0485	24.7883	24.1354	24.0338	24.7358	24.867	24.3006	24.4784	24.5117	24.2827	24.6214	24.1912	24.1759	24.6662	24.4826	24.6999	24.0288	24.3586	24.3478	24.1998	24.2587	24.9864
M765T671	PE(38:6)	C43H74NO8P	NA	RPLC	level2	Positive	MS1+MS2 matches	[M+H]+	764.522	0.4	671	NA	0.9912	20.2804	20.1995	20.351	19.4422	20.1715	20.2942	20.2412	20.4405	20.4047	19.4554	20.6905	19.7643	20.4602	21.5389	21.5127	20.4881	20.4494	20.6218	21.3974	19.4791	20.6812	20.5584	20.3721	20.2457	19.5786	20.5107	21.2256	20.2945	20.1817	20.5528	20.4533	20.3869	20.2696	20.3244	20.0873	20.3037
M380T395	S1P(d18:1)	C18H38NO5P	NA	RPLC	level2	Positive	MS1+MS2 matches	[M+H]+	380.256	0.3	394.6	NA	0.961	22.8387	23.1781	22.8175	22.4368	22.5275	22.7451	23.0139	23.4525	23.0154	22.5836	23.8972	24.3119	23.1234	22.5315	23.3009	22.4728	23.3484	22.5161	23.4742	23.0775	22.6584	22.6127	23.3086	22.4577	22.804	22.6628	22.4867	22.9062	22.4918	21.9816	23.141	23.4252	22.6304	22.9946	22.6804	23.5026
M378T371	S1P(d18:2)	C18H36NO5P	NA	RPLC	level2	Positive	MS1+MS2 matches	[M+H]+	378.241	0.5	370.9	NA	0.961	21.4069	21.7252	21.6969	21.304	21.3036	21.471	21.7034	21.544	21.5087	21.0503	21.9725	21.921	21.9846	21.181	21.67	21.825	21.7068	21.4423	21.2081	21.3229	21.0099	20.6331	21.5429	21.2486	21.5138	21.6081	21.6866	21.7145	21.1882	21.5524	21.4138	22.2022	21.0308	21.4883	21.0471	21.2007
M676T671	SM(d32:1)_2	C37H75N2O6P	NA	RPLC	level2	Positive	MS1+MS2 matches	[M+H]+	675.543	0.3	671	NA	0.9916	19.6646	20.8729	21.0041	21.6983	20.9437	20.7211	20.7298	21.0084	21.4519	21.1478	21.7498	22.0884	21.6468	21.9178	22.5153	21.6898	20.7102	20.7996	21.1072	21.0899	21.0249	20.4696	20.9029	21.1419	21.1901	20.8975	21.4532	21.8224	20.5759	22.2148	20.232	21.4184	21.5855	21.7981	20.9005	21.674
M698T540	SM(d32:1)	C37H75N2O6P	NA	RPLC	level2	Positive	MS1+MS2 matches	[M+Na]+	697.525	0.1	539.5	NA	0.9947	22.9753	23.2196	23.0894	22.3031	21.8261	21.5712	23.1771	22.982	23.1325	22.3949	22.7717	23.9514	23.269	22.7851	22.4753	23.7751	21.3542	23.0231	22.9826	21.4285	23.0727	22.6188	22.7779	22.9222	22.9419	21.4312	22.5367	23.0396	23.5216	23.3692	22.2867	22.9361	22.2206	22.4636	22.4441	22.6224
M674T498	SM(d32:2)	C37H73N2O6P	NA	RPLC	level2	Positive	MS1+MS2 matches	[M+H]+	673.528	0.1	498.2	NA	0.9916	24.8036	22.9419	24.0448	23.9428	24.0253	23.776	23.8831	21.3387	22.9476	24.1283	23.1234	23.0555	24.0188	23.09	24.5064	23.1091	22.2548	24.0412	24.0597	24.9404	23.1728	23.4127	24.3131	23.6627	23.1839	24.4475	23.272	23.7802	21.7827	23.7862	24.5672	22.8073	22.3128	24.2285	24.2017	23.7838
M690T671	SM(d33:1)_2	C38H77N2O6P	NA	RPLC	level2	Positive	MS1+MS2 matches	[M+H]+	689.559	0.4	671.1	NA	0.9916	20.1756	19.7402	20.1625	20.6997	19.4544	19.3825	20.1296	19.3096	20.2893	19.4042	20.3896	19.3464	21.0569	20.3965	20.2922	20.0664	20.4506	19.5044	20.168	20.317	19.3136	20.1654	19.6958	19.5018	19.2718	20.1732	19.4281	19.4914	19.5255	20.8389	20.1155	19.6931	19.3191	20.7397	20.644	20.8497
M712T540	SM(d33:1)	C38H77N2O6P	NA	RPLC	level2	Positive	MS1+MS2 matches	[M+Na]+	711.541	0	539.5	NA	0.9951	21.8014	21.7987	21.3968	21.7827	21.7965	21.2611	21.474	21.6343	21.7895	21.748	21.8853	22.0097	21.762	21.7244	21.7015	21.4977	21.3398	21.68	21.7195	21.9347	21.0434	21.7018	22.1754	21.7106	20.9871	21.3726	21.3867	21.7524	21.7937	22.4606	21.9105	21.8731	21.6844	21.3465	21.8012	21.616
M706T489	SM(d34:0)	C39H81N2O6P	NA	RPLC	level2	Positive	MS1+MS2 matches	[M+H]+	705.582	12	488.8	NA	0.9996	24.1155	24.4101	24.5822	23.844	24.1559	23.9878	24.5414	24.1761	23.8811	24.2909	23.9061	23.9264	24.3051	24.1663	24.2544	24.2906	24.5226	25.0608	24.2492	25.3552	25.3079	24.1824	24.4441	24.1527	24.3622	25.2182	25.1303	24.3618	23.9354	24.5216	22.76	23.6469	24.1749	24.459	24.4548	25.2253
M706T671	SM(d34:0)_3	C39H81N2O6P	NA	RPLC	level2	Positive	MS1+MS2 matches	[M+H]+	705.582	11.8	670.7	NA	0.9916	22.7018	22.753	20.2998	22.8392	23.0025	23.649	23.0604	23.3513	22.6757	23.4993	23.422	23.5975	23.1464	23.2659	22.0851	23.2815	22.8504	23.7298	22.4672	23.1381	23.3694	23.1661	23.1307	23.1297	23.2573	23.8557	23.623	22.1127	23.2531	22.5128	22.2168	23.3519	22.9515	23.5774	23.3215	23.0674
M728T571	SM(d34:0)_2	C39H81N2O6P	NA	RPLC	level2	Positive	MS1+MS2 matches	[M+Na]+	727.565	10.9	571	NA	0.9974	22.0024	23.8604	21.7477	24.074	22.3863	23.9392	22.9143	23.4924	23.699	22.745	22.9681	23.4543	23.159	23.4808	22.2257	25.3217	22.5177	23.4105	23.0976	23.1008	23.2062	23.9505	23.4475	23.1172	22.8114	22.8513	23.2896	23.0187	23.4984	21.5029	22.1658	23.4385	23.1823	22.1537	23.8839	24.6274
M704T617	SM(d34:1)_7	C39H79N2O6P	NA	RPLC	level2	Positive	MS1+MS2 matches	[M+H]+	703.575	0	617.4	NA	0.9916	24.8298	22.9194	25.3996	23.8201	24.3627	25.2765	25.2651	24.8535	24.8079	24.016	23.4753	24.8245	24.7582	24.4337	24.9162	24.5777	24.0606	24.9407	25.4558	22.5295	25.4475	25.3525	25.109	24.0609	24.3954	24.7234	25.1324	23.3817	24.3144	23.2493	24.8896	25.5513	24.7872	24.7813	24.7935	24.7258
M704T390	SM(d34:1)	C39H79N2O6P	NA	RPLC	level2	Positive	MS1+MS2 matches	[M+H]+	703.575	0.3	389.5	NA	0.9916	26.6124	26.1379	25.2448	26.0628	25.7262	27.1006	26.026	26.0845	26.544	26.1841	26.162	26.2915	25.8706	26.2252	26.1861	25.7249	26.8449	25.2759	26.1867	26.7574	26.3545	26.2133	26.1034	25.3323	25.768	27.7136	26.0956	26.1238	26.2601	25.1866	26.3132	26.4546	25.8807	25.5383	25.7642	26.3961
M704T671	SM(d34:1)_9	C39H79N2O6P	NA	RPLC	level2	Positive	MS1+MS2 matches	[M+H]+	703.575	0.3	670.6	NA	0.9916	24.4407	25.7458	24.1191	25.9715	26.31	26.223	25.3165	26.1019	24.7526	26.6758	26.4182	26.7331	26.4438	26.507	25.295	26.0953	26.1386	26.721	25.171	26.2152	26.4	26.1723	22.3442	26.3845	26.2025	26.482	26.9086	25.7184	26.4875	25.4339	24.9085	26.2304	26.1451	26.4335	26.3052	26.7696
M704T589_2	SM(d34:1)_6	C39H79N2O6P	NA	RPLC	level2	Positive	MS1+MS2 matches	[M+H]+	703.575	0.4	588.9	NA	0.9916	25.0354	23.4013	25.981	23.0074	23.9847	24.7347	26.1041	24.5794	25.0836	24.2174	24.3794	24.5596	24.7397	25.9635	25.9636	25.4869	23.9608	24.6774	25.4641	26.2081	25.7975	24.3392	25.2794	25.4408	24.4233	25.1131	25.5427	25.1616	24.9139	23.2839	26.1279	24.9439	23.6009	25.6753	26.9041	24.1868
M704T441	SM(d34:1)_2	C39H79N2O6P	NA	RPLC	level2	Positive	MS1+MS2 matches	[M+H]+	703.574	0.7	441.2	NA	0.9916	27.1847	27.7483	26.4244	29.3271	29.9752	27.2063	27.2493	27.289	27.2557	27.4984	26.9311	27.4696	27.9203	27.7613	27.2021	27.3741	26.7618	26.8237	27.3535	27.2908	27.4113	27.1693	24.417	27.2009	27.3351	27.5066	29.4763	28.002	27.3015	26.7399	27.4826	29.7341	26.7839	29.8571	26.7158	29.7451
M726T516	SM(d34:1)_3	C39H79N2O6P	NA	RPLC	level2	Positive	MS1+MS2 matches	[M+Na]+	725.556	1	516	NA	0.9953	26.84	26.8416	26.4089	26.4707	26.3859	26.2867	26.4635	26.7991	27.9916	27.5184	26.3102	25.5905	26.2029	27.0315	25.8518	26.7899	26.0984	28.2957	28.3736	28.5004	25.9409	26.414	24.1149	27.1399	25.5548	27.308	26.7066	26.3921	27.1162	25.8837	28.129	26.6667	25.7233	26.2063	26.3833	26.8844
M726T540	SM(d34:1)_4	C39H79N2O6P	NA	RPLC	level2	Positive	MS1+MS2 matches	[M+Na]+	725.556	1	539.6	NA	0.9944	25.6135	26.783	25.3005	25.449	26.7725	26.043	25.7451	27.4925	25.9987	26.3988	25.516	26.5221	26.1098	26.0673	26.6017	26.2073	25.9862	25.8155	27.0648	26.172	26.5374	26.7272	23.2995	26.3239	26.3128	26.8775	25.5138	26.2606	26.6868	25.2667	26.5223	26.9273	26.6977	25.84	25.9958	26.5114
M726T571	SM(d34:1)_5	C39H79N2O6P	NA	RPLC	level2	Positive	MS1+MS2 matches	[M+Na]+	725.556	0.8	570.6	NA	0.9963	25.3494	26.5663	24.7944	26.3559	26.2274	26.9984	25.7584	26.1574	23.4569	25.9137	25.9877	27.1821	26.1559	26.1684	25.2504	25.9151	26.7547	27.8346	25.6603	26.0252	26.3954	26.7408	22.6276	25.9837	25.9269	25.283	26.6611	26.1968	26.273	25.4977	25.9837	26.3881	26.1545	25.4385	25.6506	26.7428
M726T668	SM(d34:1)_8	C39H79N2O6P	NA	RPLC	level2	Positive	MS1+MS2 matches	[M+Na]+	725.556	0.7	667.7	NA	0.9935	23.177	23.503	21.096	24.1906	24.2843	24.7591	23.1523	24.6984	23.2746	24.074	23.7071	25.0261	24.9494	25.0531	23.4489	23.729	23.5783	24.6932	22.501	24.3854	25.0358	24.2521	24.747	24.5816	24.3447	25.0846	25.2064	23.9524	25.2991	24.1751	23.1627	24.1323	23.3245	24.8347	25.0051	23.8224
M730T424	SM(d36:2)	C41H81N2O6P	NA	RPLC	level2	Positive	MS1+MS2 matches	[M+H]+	729.59	0.3	424.4	NA	0.9916	23.4484	23.6495	24.0572	22.6931	23.1533	23.2127	23.3874	23.624	23.0438	23.2062	23.7568	23.9288	23.7717	23.2585	23.3482	23.1484	22.9963	23.3681	23.6643	25.37	23.923	23.1757	23.1846	23.4722	23.7302	24.1907	23.3984	23.0344	23.7559	24.4132	23.6873	23.6373	23.5129	23.7391	22.6435	23.3679
M730T671	SM(d36:2)_2	C41H81N2O6P	NA	RPLC	level2	Positive	MS1+MS2 matches	[M+H]+	729.59	0.3	670.8	NA	0.9916	22.2071	22.8007	20.3506	22.4655	22.6159	22.7177	22.6778	22.0545	22.5215	22.5967	22.3268	22.4518	22.4639	22.1699	22.2989	22.6145	22.3484	22.0517	22.4803	22.1357	22.4199	22.2436	22.1924	22.242	22.2618	22.4827	22.2672	22.549	22.1801	20.3249	22.4433	22.4504	22.0284	23.0291	22.279	22.7703
M752T540	SM(d38:5)	C43H79N2O6P	NA	RPLC	level2	Positive	MS1+MS2 matches	[M+H]+	751.572	3.3	539.5	NA	0.9916	23.924	25.1268	22.005	22.9282	24.0963	23.2959	23.0515	24.062	23.0729	23.7668	24.148	23.8855	24.3948	24.1157	23.3794	23.4341	23.8876	22.8664	23.9184	23.9245	23.594	23.3841	23.6261	23.9206	23.265	22.9754	23.2721	23.7365	23.378	22.2505	23.4856	23.8229	23.519	23.5673	23.4616	24.2899
M428T455	Stearoylcarnitine	C25H49NO4	NA	RPLC	level2	Positive	MS1+MS2 matches	[M+H]+	428.373	0.2	454.8	NA	1	24.1012	24.8343	24.8937	24.3934	25.0915	24.3304	24.5843	24.5855	23.9221	25.2664	24.8743	24.6185	25.5121	25.4471	25.107	25.4405	25.9867	24.8208	25.1537	24.6678	24.8231	24.3624	25.267	24.9696	24.8411	24.5056	24.7338	24.8488	24.2466	24.7587	24.5159	25.5748	25.3982	25.2311	24.5487	25.2684
M319T397	Ubiquinone (Q2)	C19H26O4	NA	RPLC	level2	Positive	MS1+MS2 matches	[M+H]+	319.188	8.8	397.4	NA	0.8173	19.0158	19.3461	18.8485	19.5888	18.7934	19.0352	19.1737	19.1665	19.4713	19.107	18.9712	18.8725	19.7524	19.1141	19.3035	18.5351	18.1421	18.7036	19.1651	18.9731	18.9292	18.8311	19.337	19.3611	18.7563	18.0391	18.1825	18.6174	19.3625	19.0579	19.2946	19.2887	19.2789	18.37	19.0647	19.2607
M319T670	Ubiquinone (Q2)_3	C19H26O4	NA	RPLC	level2	Positive	MS1+MS2 matches	[M+H]+	319.194	11.9	670	NA	0.8173	23.2795	22.2574	23.0115	23.5644	23.4853	23.32	22.7544	22.7939	23.016	23.2456	23.271	23.5272	22.96	23.2551	23.2776	23.3926	23.3429	23.1193	22.5613	22.9684	22.9033	23.3948	23.1177	23.2036	23.4828	22.8225	22.5755	23.1602	24.0914	23.2569	22.7714	23.2283	23.1287	23.0621	22.9632	23.0357
M319T417	Ubiquinone (Q2)_2	C19H26O4	NA	RPLC	level2	Positive	MS1+MS2 matches	[M+H]+	319.194	12.2	417.4	NA	0.8173	20.3754	20.1164	19.6379	21.1227	20.5775	20.1159	20.5228	20.8073	20.0488	20.575	20.7888	20.7745	20.5759	20.3261	20.4555	20.5814	20.5332	19.2492	19.8208	20.5165	19.8698	20.6075	20.8444	20.2237	20.2212	20.3064	20.461	20.1161	20.6242	20.5092	20.3416	19.5049	20.6684	20.7065	20.4828	20.6068
M285T229	Adenosine	C10H13N5O4	C00212	RPLC	level3	Positive	MS1+surrogate MS2 matches	[M+NH4]+	285.131	1.8	228.7	NA	0.5681	21.7224	20.9766	21.1036	21.4763	21.0588	20.519	21.0768	20.6917	23.2216	20.7137	21.0287	21.1282	21.1863	21.1739	21.0996	21.1457	21.1623	20.5593	21.1317	21.0606	20.9678	20.6883	20.4876	21.3268	21.2096	21.1851	21.242	21.0478	20.9311	21.2611	21.5961	21.1434	20.919	21.0814	20.9527	23.1856
M226T284	Indolepyruvate	C11H9NO3	C00331	RPLC	level3	Positive	MS1+surrogate MS2 matches	[M+Na]+	226.046	8.8	283.9	NA	0.9965	19.6451	19.4326	19.2405	19.5547	19.4993	19.3757	19.4307	19.5527	19.7251	19.4794	19.5949	18.8896	19.0963	19.0635	19.6939	19.4993	19.0515	19.8409	19.2825	19.4388	19.6397	19.232	19.6993	19.7174	19.7362	19.2882	19.6714	18.9657	19.4219	19.5133	19.3761	19.4885	19.359	18.9145	19.3677	19.2167
M138T173	Tyramine	C8H11NO	C00483	RPLC	level3	Positive	MS1+adduct annotation	[M+H]+	138.093	12.3	172.7	NA	NA	26.3692	26.4186	26.4883	26.4879	26.276	26.4624	26.4541	26.3237	26.3823	26.4332	26.3745	26.4667	26.3583	26.3335	26.4478	26.3659	26.4165	26.3837	26.3418	26.486	26.3696	26.5097	26.4095	26.3925	26.428	26.4153	26.404	26.4953	26.5835	26.3662	26.3803	26.4972	26.4487	26.3299	26.4099	26.2999
M167T269	Arabinonate	C5H10O6	C00545	RPLC	level3	Positive	MS1+adduct annotation	[M+H]+	167.055	3	268.7	NA	NA	20.2484	20.2203	21.1717	20.1364	21.1761	21.9311	20.691	20.219	20.348	19.9664	20.2626	20.3715	20.4458	20.1178	20.0239	20.3583	21.015	19.9441	19.8186	20.8398	20.1406	19.8785	20.2958	20.034	20.1673	20.942	19.8246	20.8169	20.2664	20.0801	20.1668	20.191	19.9836	21.7562	19.636	19.9359
M1079T338_9	Phytanoyl-CoA	C41H74N7O17P3S	C02060	RPLC	level3	Positive	MS1+surrogate MS2 matches	[M+NH4]+	1079.43	8.5	337.7	NA	0.9251	21.2277	21.1475	20.9975	20.7155	20.6691	21.3271	20.6294	20.6402	19.7109	20.686	21.0181	21.0295	21.1477	20.2636	20.6048	21.6428	21.2959	21.1731	21.814	22.0328	20.4721	21.0393	21.1079	20.5804	21.1019	20.9674	21.0668	21.3034	20.8757	20.2778	21.384	22.1131	21.3125	21.3326	21.2881	21.1647
M869T326_4	Anthraniloyl-CoA	C28H41N8O17P3S	C02247	RPLC	level3	Positive	MS1+surrogate MS2 matches	[M-H2O+H]+	869.144	5.9	325.9	NA	0.9251	21.2421	21.6145	21.4878	21.1525	20.8943	22.7742	22.3313	22.1141	21.4282	22.3645	22.4563	22.2652	21.9659	21.8816	21.2364	22.7037	22.4733	22.3702	22.478	22.1146	23.0851	21.4431	21.9045	22.9515	22.5255	21.8802	22.2977	21.8904	22.2007	21.8615	21.4271	22.1456	21.5221	20.7962	20.7844	21.2177
M300T511	3-Dehydrosphinganine	C18H37NO2	C02934	RPLC	level3	Positive	MS1+surrogate MS2 matches	[M+H]+	300.29	0	510.6	NA	0.0609	20.7892	20.9779	21.0725	20.848	20.5529	20.0166	20.3726	20.2024	20.4891	20.7115	20.5973	21.4786	21.8216	21.1672	20.7578	21.5113	21.4465	20.1063	21.3374	20.8721	21.2895	20.9709	21.3473	20.2776	20.2662	20.1378	20.763	20.7672	20.4406	21.3701	20.9039	21.4306	20.4896	20.5861	20.1117	20.953
M954T327_1	2-Succinylbenzoyl-CoA	C32H44N7O20P3S	C03160	RPLC	level3	Positive	MS1+surrogate MS2 matches	[M-H2O+H]+	954.154	0.1	326.8	NA	0.9601	20.5047	18.8731	20.341	20.3092	18.2038	22.146	21.7943	21.3774	20.8075	20.446	21.059	21.2145	19.0456	20.5231	19.7873	21.4627	22.1403	20.6543	20.4569	20.3781	21.2167	20.6309	20.3014	21.5863	21.2094	20.6648	20.822	19.9993	20.7472	19.8694	19.7194	20.6683	20.1788	19.2041	20.501	20.2773
M920T442	Hydroxydecanoyl-CoA	C31H54N7O18P3S	C05264	RPLC	level3	Positive	MS1+surrogate MS2 matches	[M-H2O+H]+	920.229	14.8	441.9	NA	0.558	21.8756	21.4126	21.5461	20.8854	21.3608	21.4899	21.4957	21.3953	21.3924	21.271	22.1027	20.1531	21.8995	21.6454	21.4299	21.1382	22.4995	21.778	21.4194	22.0434	22.6481	21.8368	20.9887	21.6709	21.0825	20.667	21.2869	21.6505	20.7848	21.3616	21.3895	22.1172	21.6124	22.3702	21.9941	21.2592
M365T286	11beta,17alpha,21-Trihydroxypregnenolone	C21H32O5	C05489	RPLC	level3	Positive	MS1+adduct annotation	[M+H]+	365.232	0	286.2	NA	NA	18.6389	19.349	19.4071	18.5756	18.6528	19.4749	19.0498	18.8293	19.6837	19.1249	19.4787	20.1893	19.0802	19.2676	19.0667	19.3178	17.9562	18.5598	18.9293	19.3372	19.2545	19.5104	19.4197	19.0965	19.3193	18.967	19.6259	19.382	18.653	19.1927	18.941	18.9629	19.1031	19.4915	19.6854	19.5342
M166T188	Hordenine	C10H15NO	C06199	RPLC	level3	Positive	MS1+surrogate MS2 matches	[M+H]+	166.123	0	187.7	NA	0.9984	21.8348	20.0746	20.5547	20.0085	22.7861	22.5515	20.3214	20.4983	21.3208	20.1329	20.5121	19.8585	19.9879	20.5285	19.6211	20.7796	20.4512	19.7054	19.5224	21.2001	19.7777	18.221	21.8544	21.4087	21.6529	20.1676	20.909	21.2002	21.5132	19.5842	21.5149	22.2114	21.9735	19.5164	21.3447	18.6183
M311T411	10,16-Dihydroxyhexadecanoic acid	C16H32O4	C08285	RPLC	level3	Positive	MS1+surrogate MS2 matches	[M+Na]+	311.22	0.6	411.2	NA	0.0878	20.6739	20.6353	20.6037	20.7122	20.7025	20.8371	20.6474	20.8483	20.7703	20.4586	20.6755	20.7465	21.6072	21.4503	20.7288	21.2694	20.656	20.2349	20.7298	20.8061	20.7038	20.5531	20.3041	20.2121	20.4319	20.4521	20.7923	20.528	20.4478	21.7638	20.773	20.7546	20.8626	20.6708	20.7413	20.7006
M607T330	15,16-Dihydrobiliverdin	C33H36N4O6	C11630	RPLC	level3	Positive	MS1+adduct annotation	[M+Na]+	607.252	0.8	330.4	NA	NA	19.5602	19.3928	20.208	19.4655	19.8736	19.9792	20.2662	17.9892	19.7307	19.4839	18.8947	18.627	18.5699	18.2835	18.4554	18.4665	20.3024	17.5106	19.4149	18.3875	20.2559	18.1869	19.5438	19.3611	18.366	20.2149	18.4974	20.0748	19.5413	18.8189	19.7414	18.6723	19.2549	19.3483	19.6633	19.7263
M512T343	Glycochenodeoxycholate 7-sulfate_2	C26H43NO8S	C15559	RPLC	level3	Positive	MS1+surrogate MS2 matches	[M-H2O+H]+	512.268	1.4	342.7	NA	0.8715	22.0711	21.6512	21.9886	22.5464	21.1125	20.6747	20.4957	20.9046	20.4733	20.6861	21.0348	22.5077	20.8181	21.8593	21.4303	19.7756	20.5755	22.1246	21.7444	21.5489	21.6045	22.9511	20.8436	22.3713	22.485	22.3313	22.5867	21.0547	21.0107	20.0165	20.6024	20.4328	21.5567	21.2859	21.0088	21.0253
M387T365	12alpha-Hydroxy-3-oxochola-4,6-dienoate	C24H34O4	C15569	RPLC	level3	Positive	MS1+surrogate MS2 matches	[M+H]+	387.253	0	364.6	NA	0.0253	19.9994	19.4348	21.4963	19.755	21.0681	20.699	20.9509	19.9689	19.9522	21.4454	22.0218	20.3766	20.9678	18.2145	19.7727	21.647	22.2972	21.5539	19.8624	20.1323	19.9463	20.8295	21.2887	19.4607	18.2498	20.5756	20.3119	20.8292	20.2477	20.3433	21.0893	21.4902	20.3931	20.5139	21.5053	22.3419
M827T571	2,3-Bis-O-(geranylgeranyl)-sn-glycero-1-phospho-serine	C46H78NO8P	C20466	RPLC	level3	Positive	MS1+adduct annotation	[M+Na]+	826.533	3	571	NA	NA	22.2558	22.9452	22.4979	22.68	20.5795	22.8008	19.8585	22.1808	22.7467	21.6154	21.6807	22.8481	20.6303	22.1002	22.844	22.7692	19.6664	21.8264	22.5713	22.36	22.2689	23.8804	22.4843	22.2622	21.8235	22.2089	22.4732	22.9007	20.8954	22.2466	21.0654	22.5581	22.5338	21.505	22.3083	23.6543
M583T356	5-(4-(2-carboxyethyl)-5-((3-(2-carboxyethyl)-5-((Z)-(5-hydroxy-4-methyl-3-vinyl-2H-pyrrol-2-ylidene)methyl)-4-methyl-1H-pyrrol-2-yl)methylene)-3-methylpyrrolidin-2-ylidene)-4-imino-3-methyl-2-vinylpent-2-enoic acid	C33H36N4O7	NA	RPLC	level3	Positive	MS1+surrogate MS2 matches	[M-H2O+H]+	583.255	0.5	355.7	NA	0.0581	20.1126	20.1396	21.504	19.9407	21.3111	21.0484	21.4824	19.5207	20.1339	20.8005	20.975	21.2281	21.2669	21.2414	21.1106	21.0377	20.9961	20.7041	21.1537	21.8631	22.52	21.2917	20.4046	20.37	20.4407	21.1925	20.9227	21.2705	20.6838	21.17	19.92	21.1208	20.9163	22.4828	20.5375	21.5571
M448T355	Hydroxy-3-Oxo-5beta-Cholanoyl Glycine	C26H41NO5	NA	RPLC	level3	Positive	MS1+surrogate MS2 matches	[M+H]+	448.306	0.2	355.4	NA	0.0277	20.1058	20.0673	19.5403	20.2066	19.9465	19.5603	20.3618	19.4433	20.6284	19.992	20.2071	18.8395	20.3568	19.9509	20.0673	20.3341	20.3253	20.3961	18.6644	20.4175	19.9928	20.0463	18.4769	21.5599	20.1852	21.865	21.0154	19.1579	20.0258	20.0643	20.1076	20.2054	19.7911	18.8927	20.1666	20.1067
M585T330	3-(1-amino-2-(4-(2-carboxyethyl)-5-((3-(2-carboxyethyl)-4-methyl-5-((4-methyl-2-oxo-3-vinyl-2H-pyrrol-5-yl)methylene)pyrrolidin-2-ylidene)methyl)-3-methyl-1H-pyrrol-2-yl)vinyl)-2-methylpent-3-enoic acid	C33H38N4O7	NA	RPLC	level3	Positive	MS1+surrogate MS2 matches	[M-H2O+H]+	585.271	0.2	330.5	NA	0.9903	23.1099	23.3581	24.119	22.4241	22.9752	22.8155	23.9559	23.1193	22.2827	23.5592	24.449	23.0815	24.4084	24.0442	23.5754	24.3886	23.6126	23.1789	24.1942	24.1082	25.7671	22.977	21.88	23.137	23.8939	18.6387	24.5012	23.1094	23.1419	24.3244	22.9862	24.2979	23.5161	24.4337	22.8122	24.9573
M432T331	3-Oxo-5beta-Cholanoyl Glycine	C26H41NO4	NA	RPLC	level3	Positive	MS1+surrogate MS2 matches	[M+H]+	432.311	0	331.2	NA	0.5962	21.4343	23.0375	22.8519	21.1431	22.8482	22.7681	21.7705	23.0349	22.9258	23.0432	22.9198	23.1297	22.6467	21.3451	20.6549	22.739	21.5564	23.0096	23.1097	20.9619	22.7489	23.1227	20.9331	21.3496	21.6052	22.0642	22.8875	20.5126	22.9645	22.8507	23.1255	22.759	22.703	22.7392	22.9092	22.869
[truncated: 707 more columns]
