# Supplementary material for: Serum metabolic traits reveal therapeutic toxicities and responses of neoadjuvant chemoradiotherapy in patients with rectal cancer
Source: Nat Commun. 2022 Dec 17;13:7802. doi: 10.1038/s41467-022-35511-y (PMC9759530; doi:10.1038/s41467-022-35511-y)
Supplement: Supplementary file 3 — Supplementary Data 1-7 [file 41467_2022_35511_MOESM3_ESM.zip › Supplementary Data 2.xlsx]

## Sheet: Data 2
Peak name	Compound name	SAM Score	FDR
M130T52	Pipecolic acid	0.714015	0
M387T365	12alpha-Hydroxy-3-oxochola-4,6-dienoate	0.627119	0
M226T183	Cytidine_2	0.478206	0
M227T433	Proline-hydroxyproline	0.460645	0
M116T294	Acetylglycine	0.386159	0
M526T421	LPE(22:6)	0.377012	0
M778T218	Thyroxine	0.372828	0
M570T434	LPC(22:5)	0.356899	0
M111T70	Uracil	0.354879	0
M309T33	Eicosenoic acid	0.349075	0
M153T69	N1-Methyl-2-pyridone-5-carboxamide	0.326789	0
M104T311	Dimethylglycine	0.326291	0
M291T243	2,3,4,5-tetrahydroxypentyl hydrogen sulfate	0.32389	0
M193T396	Glucuronate	0.3225	0
M590T423	LPC(22:6)	0.314235	0
M163T166	5-Methylthio-ribose	0.306358	0
M103T107	Hydroxybutyric acid	0.29625	0
M135T168	Hypoxanthine	0.295814	0
M377T223	Riboflavin	0.287424	0
M400T428	Palmitoylcarnitine	0.278556	0
M426T435	Car(18:1)	0.277416	0
M581T253	Biliverdin	0.26821	0
M331T43	Docosatetraenoic acid	0.267561	0
M602T205	Phycocyanobilin	0.259897	0
M309T44	Eicosenoic acid_2	0.258121	0
M93T211	Phenol	0.254494	0
M583T639	Bilirubin_2	0.252392	0
M398T409	Car(16:1)	0.249166	0
M365T42	Nervonic acid	0.235014	0
M244T261	N-Acetyl-glucosamine	0.23321	0
M128T310	Pyroglutamic acid	0.227509	0
M103T243	3-Hydroxybutyric acid	0.226207	0
M282T291	6-Methyladenosine	0.224768	0
M112T174	Cytosine	0.22405	0
M528T432	LPE(22:5)	0.221316	0
M105T312	Glyceric acid	0.219547	0
M425T47	hydrocortisone 21-acetate	0.215365	0
M414T440	Car(17:0)	0.212289	0
M619T461	LPI(20:4)	0.211426	0
M544T425_2	LPC(20:4)	0.203575	0
M502T423	LPE(20:4)	0.201578	0
M177T309	Urocanate	0.197964	0
M306T418	4-Hydroxyphenylglycyl-arginine	0.194074	0
M149T246	3-Hydroxypropanoic acid	0.190708	0
M157T185	Allantoin	0.190656	0
M568T440	LPC(20:3)	0.189662	0
M187T56	10-Hydroxydecanoic acid	0.189071	0
M337T43	Erucic acid	0.188642	0
M149T264	3-Hydroxypropanoic acid_2	0.188076	0
M233T272	Riluzole	0.186919	0
M482T485	LPE(18:0)	0.186394	0
M241T45	Pentadecanoic Acid	0.184604	0
M454T437	LPE(16:0)	0.184599	0
M375T65	Lithocholic acid	0.182754	0.00601104
M572T457	LPC(22:4)	0.181414	0.00601104
M103T90	Malonic acid	0.180982	0.00601104
M173T211	Aryl sulfate	0.179432	0.00601104
M146T310	threo-3-Methylaspartate	0.179321	0.00601104
M428T455	Stearoylcarnitine	0.17732	0.00601104
M149T325	3-Hydroxypropanoic acid_3	0.17642	0.00601104
M510T498	Car(24:1)	0.175852	0.00601104
M372T399	Car(14:0)	0.17411	0.00601104
M506T406	LPC(17:2)	0.173597	0.00601104
M89T234_3	Lactate	0.173471	0.00601104
M149T343	Glyceraldehyde	0.172995	0.00601104
M857T571	PC(40:6)	0.172395	0.00601104
M209T270	Kynurenine	0.172019	0.00601104
M307T43	11.14-Eicosadienoic acid	0.171426	0.00601104
M101T84	2-Ketobutyric acid	0.170869	0.00601104
M135T32	Threonate	0.168218	0.00601104
M663T384	NAD+	0.165899	0.00601104
M300T511	3-Dehydrosphinganine	0.163736	0.00828051
M129T246	4,5-Dioxopentanoate	0.160814	0.00828051
M171T48	Capric acid	0.158511	0.00828051
M583T356	5-(4-(2-carboxyethyl)-5-((3-(2-carboxyethyl)-5-((Z)-(5-hydroxy-4-methyl-3-vinyl-2H-pyrrol-2-ylidene)methyl)-4-methyl-1H-pyrrol-2-yl)methylene)-3-methylpyrrolidin-2-ylidene)-4-imino-3-methyl-2-vinylpent-2-enoic acid	0.154321	0.00828051
M303T424	Arachidonic Acid (peroxide free)	0.152983	0.00828051
M293T234_1	Nicotinate ribonucleoside	0.152838	0.00828051
M464T462	LPE(O-18:2)	0.151737	0.00828051
M302T104	Sphinganine	0.151287	0.0136768
M182T42	4-Pyridoxic acid	0.151218	0.0136768
M438T451	LPE(P-16:0)	0.150812	0.0136768
M729T571_2	PC(O-33:3)	0.149176	0.0136768
M370T383	Car(14:1)	0.146142	0.0136768
M156T307	3-(Pyrazol-1-yl)-alanine	0.14611	0.0136768
M841T571	PC(O-40:7)_2	0.145825	0.0136768
M845T565	PC(O-42:8)	0.144968	0.0136768
M791T571	PC(O-38:7)	0.144281	0.0136768
M583T427	Bilirubin	0.14177	0.0136768
M542T404	LPC(20:5)	0.139104	0.0136768
M267T223_1	Inosine	0.138934	0.0232458
M331T207	2-Hydroxytridecane-1,2,3-tricarboxylate	0.138023	0.0232458
M347T340	Corticosterone_2	0.134862	0.0232458
M271T23_2	4,5,7-Trihydroxyisoflavone	0.133894	0.0232458
M161T381	3-Hydorxy-3-methylglutaric acid	0.133766	0.0232458
M857T539	PC(42:9)_2	0.127843	0.0232458
M203T497	NG,NG-dimethyl-arginine(ADMA)	0.127601	0.0232458
M295T217	Glutamylphenylalanine	0.126935	0.0232458
M124T350	2-Aminomalonate semialdehyde	0.126726	0.0232458
M466T500	LPE(P-18:0)	0.126236	0.0232458
M144T267	Erythro-4-Hydroxyglutamic acid	0.125051	0.0312112
M396T391	Car(16:2)	0.124033	0.0312112
M538T356	PC(18:0)	0.121959	0.0312112
M538T516	Car(26:1)	0.121724	0.0312112
M690T671	SM(d33:1)_2	0.121621	0.0312112
M795T669	PC(P-38:4)_3	0.120952	0.0312112
M783T571	PC(34:1)_3	0.120681	0.0312112
M508T464	LPC(O-18:1)	0.119977	0.0312112
M781T571	PC(34:2)_5	0.118197	0.0312112
M805T571	PC(36:4)_2	0.117043	0.0312112
M765T671	PE(38:6)	0.115685	0.0312112
M857T667	PC(42:9)_3	0.114574	0.0312112
M242T209	Cytidine	0.114066	0.0312112
M179T284_2	Fructose	0.113551	0.0312112
M835T669	PC(40:6)_2	0.113248	0.0312112
M386T409	Car(15:0)	0.113122	0.0312112
M272T336	Ophthalmate	0.112436	0.0312112
M145T377	alpha-ketoglutarate	0.112208	0.0312112
M204T319	Acetylcarnitine	0.112023	0.0312112
M744T352	Nicotinic acid adenine dinucleotide phosphate	0.111572	0.0312112
M156T433	5-Guanidino-2-oxopentanoate_2	-0.129084	0.0312112
M869T326_4	Anthraniloyl-CoA	-0.130243	0.0312112
M270T304	Pyridoxal phosphate	-0.132202	0.0232458
M279T617	Linolenic acid_2	-0.132486	0.0232458
M476T401	LPE(18:3)	-0.13355	0.0232458
M279T515	Linolenic acid	-0.133774	0.0232458
M498T137	Taurochenodeoxycholate	-0.133874	0.0232458
M274T439	Glutamylglutamine	-0.134807	0.0232458
M129T33	Dihydrothymine	-0.137822	0.0136768
M180T309	Tyrosine	-0.142666	0.0136768
M117T231	2-Methyl-3-hydroxybutyric acid_3	-0.143008	0.0136768
M314T321	Car(10:1)	-0.143458	0.0136768
M120T360	Threonine	-0.144099	0.0136768
M166T188	Hordenine	-0.144778	0.0136768
M361T309	Cortisone	-0.144932	0.0136768
M148T292	Methionine	-0.145349	0.0136768
M166T299	2-Oxoglutaramate	-0.145376	0.0136768
M465T23	Cholesteryl sulfate	-0.147087	0.0136768
M177T50	Cotinine	-0.148039	0.0136768
M115T59	Alpha-ketoisovaleric acid	-0.150663	0.0136768
M148T25	3-Methyloxyindole	-0.151209	0.0136768
M590T459	PC(22:2)	-0.152896	0.00828051
M485T383	2-(alpha-Hydroxyethyl)thiamine diphosphate	-0.153672	0.00828051
M349T196	Tetrahydrocorticosterone	-0.154565	0.00828051
M432T331	3-Oxo-5beta-Cholanoyl Glycine	-0.155612	0.00828051
M212T230	Indoxyl sulfate	-0.156757	0.00828051
M158T150	Indole-3-acetaldehyde	-0.157527	0.00828051
M213T328	Dopaquinone	-0.160225	0.00828051
M259T437	(5-Glutamyl)-glutamate	-0.161715	0.00828051
M407T197	Allocholic Acid	-0.165274	0.00828051
M170T384	3-Methylhistidine	-0.167709	0.00601104
M468T398	LPC(14:0)	-0.168323	0.00601104
M435T167	Lithocholic acid_2	-0.169881	0.00601104
M174T134	Indoleacetic acid	-0.17112	0.00601104
M518T403	LPC(18:3)	-0.173736	0.00601104
M153T57	Gentisic acid	-0.179562	0
M179T262	Homoveratric acid	-0.181339	0
M538T520	LPC(19:0)	-0.184981	0
M329T303	2-O-(6-Phospho-alpha-mannosyl)-glycerate	-0.186611	0
M118T282_2	Betaine	-0.187948	0
M366T309	N-Acetylbialaphos	-0.188871	0
M223T23	Flavone	-0.192902	0
M129T228	alpha-Ketocaproic acid_2	-0.194341	0
M218T292_2	Propionylcarnitine	-0.194377	0
M90T30	Sarcosine	-0.195533	0
M147T529	Lysine	-0.199261	0
M112T310	4-Guanidinobutanal_2	-0.206569	0
M407T238	Cholic acid	-0.213275	0
M188T211	Triethanolamine	-0.218244	0
M189T536	Homoarginine_2	-0.218487	0
M286T291	Formononetine	-0.218594	0
M137T41	Salicylic acid	-0.218811	0
M356T367	Car(13:1)	-0.222002	0
M300T300	Car(9:1)	-0.224362	0
M154T398	Histidine	-0.227611	0
M117T143	2-Hydroxy-3-methylbutyric acid	-0.230254	0
M118T206	Indole	-0.231141	0
M260T306	Tyrosine O-Sulfate	-0.240443	0
M167T44	4-Hydroxymandelic acid	-0.241297	0
M139T92	4-Hydroxymethylcatechol	-0.242821	0
M200T359	Succinyl-homoserine	-0.244966	0
M448T417	Car(20:4)	-0.246149	0
M291T342	Octopine	-0.246637	0
M163T65	Nicotine	-0.246924	0
M118T360	Homoserine	-0.24959	0
M209T204	1,3,7-Trimethyluric acid	-0.251247	0
M448T222_2	Glycodeoxycholic acid	-0.260318	0
M129T368	Isoglutamine	-0.260543	0
M464T268	Glycocholic acid	-0.264475	0
M219T414	5-Glutamylalanine	-0.26501	0
M290T369	2,4,6-trihydroxy-3-oxo-5-(sulfooxy)hexanoic acid	-0.26937	0
M387T304	Xanthosine 5'-phosphate	-0.27135	0
M271T26	Dehydroandrosterone	-0.277355	0
M145T329	4-Guanidinobutanamide	-0.283846	0
M126T304_1	Taurine	-0.291047	0
M391T59	Chenodeoxycholate	-0.292179	0
M203T269	Tryptophan	-0.297648	0
M498T158	Taurodeoxycholic acid	-0.303539	0
M407T101	3alpha,7alpha,12beta-Trihydroxy-5beta-cholanate	-0.303952	0
M188T95	3-Indolepropionic acid	-0.310097	0
M330T345	Car(11:0)	-0.317142	0
M367T26_2	Dehydroisoandrosterone sulfate	-0.33054	0
M243T225	3-sulfooxybutanoic acid	-0.345804	0
M246T221	Car(5:0)	-0.348256	0
M302T310	Car(9:0)	-0.34976	0
M189T522_2	Homoarginine	-0.367986	0
M223T203_2	Isoniazid pyruvate	-0.374741	0
M204T269	Indolelactic acid	-0.379954	0
M131T31	Ornithine	-0.386346	0
M188T195	Kynurenic acid	-0.390457	0
M181T396	5-Hydroxyectoine	-0.412244	0
M174T398	Citrulline	-0.414762	0
M146T367	4-Guanidinobutyric acid	-0.428896	0
M175T518_2	Arginine	-0.444151	0
M430T182	Glycochenodeoxycholate	-0.447912	0
M337T466	2-amino-6-[(4-amino-4-carboxybutanoyl)amino]heptanedioic acid	-0.456423	0
M217T377	Glutamylaminopropiononitrile	-0.497075	0
M149T85_2	3-Phenylpropanoic acid	-0.582871	0
M595T84	cis-9,10-Epoxystearic acid	-0.599742	0
M178T202	Hippuric acid	-0.630222	0
