# Supplementary material for: Serum metabolic traits reveal therapeutic toxicities and responses of neoadjuvant chemoradiotherapy in patients with rectal cancer
Source: Nat Commun. 2022 Dec 17;13:7802. doi: 10.1038/s41467-022-35511-y (PMC9759530; doi:10.1038/s41467-022-35511-y)
Supplement: Supplementary file 5 — Source Data [file 41467_2022_35511_MOESM5_ESM.xlsx]

## Sheet: Figure 1b
Figure 1b
Number of identified metabolites in serum samples and distributions of chemical classes.
Class	Number	Precentage
Amino acids	88	0.158
Carbohydrates	34	0.061
Carboxylic acids	14	0.025
Lipids	274	0.492
Nucleosides	19	0.034
Others	128	0.23

## Sheet: Figure 1c
Figure 1c
Principal component analysis (PCA) shows significantly altered metabolic profiles over the course of nCRT
Group	PC1	PC2
Baseline	0.015645	-1.53551
5 nCRT	2.21026	-0.78632
15 nCRT	-1.16391	1.1003
25 nCRT	-2.97527	2.89145
Before Surgery	0.527393	-2.97025

## Sheet: Figure 1d
Figure 1d
Metabolites were significantly associated with the nCRT treatment analyzed by SAM.
Group	Score	Q value
Pipecolic acid	0.714015	0
12alpha-Hydroxy-3-oxochola-4,6-dienoate	0.627119	0
Cytidine_2	0.478206	0
Proline-hydroxyproline	0.460645	0
Acetylglycine	0.386159	0
LPE(22:6)	0.377012	0
Thyroxine	0.372828	0
LPC(22:5)	0.356899	0
Uracil	0.354879	0
Eicosenoic acid	0.349075	0
N1-Methyl-2-pyridone-5-carboxamide	0.326789	0
Dimethylglycine	0.326291	0
2,3,4,5-tetrahydroxypentyl hydrogen sulfate	0.32389	0
Glucuronate	0.3225	0
LPC(22:6)	0.314235	0
5-Methylthio-ribose	0.306358	0
Hydroxybutyric acid	0.29625	0
Hypoxanthine	0.295814	0
Riboflavin	0.287424	0
Palmitoylcarnitine	0.278556	0
Car(18:1)	0.277416	0
Biliverdin	0.26821	0
Docosatetraenoic acid	0.267561	0
Phycocyanobilin	0.259897	0
Eicosenoic acid_2	0.258121	0
Phenol	0.254494	0
Bilirubin_2	0.252392	0
Car(16:1)	0.249166	0
Nervonic acid	0.235014	0
N-Acetyl-glucosamine	0.23321	0
Pyroglutamic acid	0.227509	0
3-Hydroxybutyric acid	0.226207	0
6-Methyladenosine	0.224768	0
Cytosine	0.22405	0
LPE(22:5)	0.221316	0
Glyceric acid	0.219547	0
hydrocortisone 21-acetate	0.215365	0
Car(17:0)	0.212289	0
LPI(20:4)	0.211426	0
LPC(20:4)	0.203575	0
LPE(20:4)	0.201578	0
Urocanate	0.197964	0
4-Hydroxyphenylglycyl-arginine	0.194074	0
3-Hydroxypropanoic acid	0.190708	0
Allantoin	0.190656	0
LPC(20:3)	0.189662	0
10-Hydroxydecanoic acid	0.189071	0
Erucic acid	0.188642	0
3-Hydroxypropanoic acid_2	0.188076	0
Riluzole	0.186919	0
LPE(18:0)	0.186394	0
Pentadecanoic Acid	0.184604	0
LPE(16:0)	0.184599	0
Lithocholic acid	0.182754	0.00601104
LPC(22:4)	0.181414	0.00601104
Malonic acid	0.180982	0.00601104
Aryl sulfate	0.179432	0.00601104
threo-3-Methylaspartate	0.179321	0.00601104
Stearoylcarnitine	0.17732	0.00601104
3-Hydroxypropanoic acid_3	0.17642	0.00601104
Car(24:1)	0.175852	0.00601104
Car(14:0)	0.17411	0.00601104
LPC(17:2)	0.173597	0.00601104
Lactate	0.173471	0.00601104
Glyceraldehyde	0.172995	0.00601104
PC(40:6)	0.172395	0.00601104
Kynurenine	0.172019	0.00601104
11.14-Eicosadienoic acid	0.171426	0.00601104
2-Ketobutyric acid	0.170869	0.00601104
Threonate	0.168218	0.00601104
NAD+	0.165899	0.00601104
3-Dehydrosphinganine	0.163736	0.00828051
4,5-Dioxopentanoate	0.160814	0.00828051
Capric acid	0.158511	0.00828051
5-(4-(2-carboxyethyl)-5-((3-(2-carboxyethyl)-5-((Z)-(5-hydroxy-4-methyl-3-vinyl-2H-pyrrol-2-ylidene)methyl)-4-methyl-1H-pyrrol-2-yl)methylene)-3-methylpyrrolidin-2-ylidene)-4-imino-3-methyl-2-vinylpent-2-enoic acid	0.154321	0.00828051
Arachidonic Acid (peroxide free)	0.152983	0.00828051
Nicotinate ribonucleoside	0.152838	0.00828051
LPE(O-18:2)	0.151737	0.00828051
Sphinganine	0.151287	0.0136768
4-Pyridoxic acid	0.151218	0.0136768
LPE(P-16:0)	0.150812	0.0136768
PC(O-33:3)	0.149176	0.0136768
Car(14:1)	0.146142	0.0136768
3-(Pyrazol-1-yl)-alanine	0.14611	0.0136768
PC(O-40:7)_2	0.145825	0.0136768
PC(O-42:8)	0.144968	0.0136768
PC(O-38:7)	0.144281	0.0136768
Bilirubin	0.14177	0.0136768
LPC(20:5)	0.139104	0.0136768
Inosine	0.138934	0.0232458
2-Hydroxytridecane-1,2,3-tricarboxylate	0.138023	0.0232458
Corticosterone_2	0.134862	0.0232458
4,5,7-Trihydroxyisoflavone	0.133894	0.0232458
3-Hydorxy-3-methylglutaric acid	0.133766	0.0232458
PC(42:9)_2	0.127843	0.0232458
NG,NG-dimethyl-arginine(ADMA)	0.127601	0.0232458
Glutamylphenylalanine	0.126935	0.0232458
2-Aminomalonate semialdehyde	0.126726	0.0232458
LPE(P-18:0)	0.126236	0.0232458
Erythro-4-Hydroxyglutamic acid	0.125051	0.0312112
Car(16:2)	0.124033	0.0312112
PC(18:0)	0.121959	0.0312112
Car(26:1)	0.121724	0.0312112
SM(d33:1)_2	0.121621	0.0312112
PC(P-38:4)_3	0.120952	0.0312112
PC(34:1)_3	0.120681	0.0312112
LPC(O-18:1)	0.119977	0.0312112
PC(34:2)_5	0.118197	0.0312112
PC(36:4)_2	0.117043	0.0312112
PE(38:6)	0.115685	0.0312112
PC(42:9)_3	0.114574	0.0312112
Cytidine	0.114066	0.0312112
Fructose	0.113551	0.0312112
PC(40:6)_2	0.113248	0.0312112
Car(15:0)	0.113122	0.0312112
Ophthalmate	0.112436	0.0312112
alpha-ketoglutarate	0.112208	0.0312112
Acetylcarnitine	0.112023	0.0312112
Nicotinic acid adenine dinucleotide phosphate	0.111572	0.0312112
Glycolate	0.110947	0.0528491
SM(d34:1)_5	0.110501	0.0528491
P1,P6-Bis(5'-adenosyl)hexaphosphate	0.109896	0.0528491
Homospermidine_2	0.108092	0.0528491
Bis(5'-adenosyl) pentaphosphate	0.107116	0.0528491
Uridine	0.106495	0.0528491
Acetaminophen glucuronide	0.106104	0.0528491
Car(18:3)	0.104367	0.0528491
Indolylmethylthiohydroximoyl-cysteine	0.104362	0.0528491
Palmitic acid	0.102901	0.0528491
LPA(16:0)	0.102566	0.0528491
SM(d32:2)	0.101207	0.0528491
LPC(16:0)	0.100455	0.0528491
LPE(20:3)	0.10033	0.0528491
Pantothenol	0.0994614	0.0528491
Homophenylalanine	0.0980601	0.0528491
Phosphorylcholine	0.0977435	0.0528491
Histidinal	0.0977189	0.0528491
Vaccenic acid	0.097457	0.0528491
PC(36:2)	0.0969067	0.0528491
PC(32:0)	0.0962582	0.0734934
Citraconic acid_2	0.0955183	0.0734934
SM(d34:0)	0.0955042	0.0734934
LPI(18:2)	0.0950127	0.0734934
Phytochromobilin	0.0945415	0.0734934
PC(P-38:4)	0.0940748	0.0734934
SM(d32:1)	0.0922789	0.0734934
PC(O-38:4)	0.0920422	0.0734934
3-Butynoic acid	0.0919237	0.0734934
LPC(16:0)_2	0.0900393	0.0734934
1,3-Dimethyluric acid	0.0893698	0.0734934
N-Glucosylnicotinate	0.0891732	0.0734934
Sphingosine	0.0875368	0.0734934
alpha-D-Galactosyl-(1,1')-sn-glycerol 3-phosphate	0.087468	0.0734934
N-Methyl-glutamate	0.0867006	0.0734934
IMP	0.0862322	0.0734934
Diacetyl	0.0860964	0.0734934
17-hydroxy-10,13-dimethyl-3-((3,4,5-trihydroxy-6-(hydroxymethyl)tetrahydro-2H-pyran-2-yl)oxonio)hexadecahydro-cyclopenta[a]phenanthren-6-ide	0.0851127	0.0734934
PC(P-36:3)	0.0847749	0.0734934
PC(P-19:0)	0.0842417	0.0734934
Ursodeoxycholic acid	0.083993	0.0734934
PC(36:1)	0.083648	0.0734934
LPE(20:5)	0.0827704	0.0734934
Pseudouridine	0.0819494	0.0734934
sn-Glycero-3-phospho-1-inositol	0.0810424	0.105095
Homospermidine	0.0802382	0.105095
SM(d34:1)_7	0.0797623	0.105095
PC(34:1)_2	0.0793018	0.105095
Allose_2	0.0783091	0.105095
Methylmalonic acid	0.0779835	0.105095
PC(34:2)_4	0.0777336	0.105095
Caprylic acid	0.0766974	0.105095
PC(34:1)_5	0.0766711	0.105095
3-(4-sulfooxyphenyl)propanoic acid	0.0764969	0.105095
N-Methylalanine	0.0764315	0.105095
PC(O-30:2)	0.0763589	0.105095
Dodecanoic acid	0.0757447	0.105095
Docosahexaenoic acid	0.0756973	0.105095
SM(d34:1)_3	0.075459	0.105095
4-Hydroxy-2,3,4,5-tetrahydrodipicolinate	0.0742759	0.105095
Hydroxyacetone	0.0741011	0.105095
Car(14:2)	0.0737702	0.105095
PC(P-34:4)	0.0733681	0.105095
Methyl-5'-thioadenosine	0.0710219	0.105095
16-Hydroxypalmitic acid	0.0709678	0.105095
N-Methylproline	0.0709062	0.105095
Aldosterone	0.0698936	0.105095
N-Acetylneuraminic acid	0.0697448	0.105095
PC(42:10)	0.0690031	0.105095
5-Hydroxy-2-oxo-4-ureido-2,5-dihydro-1H-imidazole-5-carboxylate	0.0685042	0.105095
PC(O-30:3)	0.0683725	0.105095
SM(d34:1)_6	0.0681323	0.105095
Trehalose	0.067191	0.105095
Tyramine	0.0669399	0.105095
PC(P-38:4)_2	0.0661863	0.105095
Heptadecanoic acid	0.0660973	0.105095
PC(38:6)	0.0660648	0.134655
Deoxycholic acid	0.0652501	0.134655
Car(6:0)	0.0646625	0.134655
2-amino-4-(2-aminophenyl)-4-hydroxybutanoic acid??	0.0643893	0.134655
N-Acetylputrescine	0.0642185	0.134655
3-(1-amino-2-(4-(2-carboxyethyl)-5-((3-(2-carboxyethyl)-4-methyl-5-((4-methyl-2-oxo-3-vinyl-2H-pyrrol-5-yl)methylene)pyrrolidin-2-ylidene)methyl)-3-methyl-1H-pyrrol-2-yl)vinyl)-2-methylpent-3-enoic acid	0.0637884	0.134655
Ubiquinone (Q2)_3	0.0637088	0.134655
Sphinganine 1-phosphate	0.0635157	0.134655
PC(38:6)_6	0.0623498	0.134655
Theophylline	0.0622874	0.134655
Caffeic Acid	0.0621046	0.134655
PC(32:1)	0.0617318	0.134655
1-Pyrroline-3-hydroxy-5-carboxylate	0.0612371	0.134655
2-Aminoadipate 6-semialdehyde	0.0606737	0.134655
PC(O-40:7)	0.0603602	0.134655
PC(25:1)	0.0599087	0.134655
SM(d34:0)_2	0.0594225	0.134655
Camphor_2	0.0587832	0.134655
Pelargonic acid	0.0568788	0.134655
3,4,5-trihydroxy-6-((2-(phosphonooxy)acryloyl)oxy)tetrahydro-2H-pyran-2-carboxylic acid	0.0565333	0.134655
PC(O-38:6)	0.0560619	0.134655
PC(34:2)_8	0.0547762	0.134655
4-amino-5-Hydroxypentanoic acid	0.0545628	0.134655
PC(36:5)	0.0542652	0.134655
Sucrose	0.0539071	0.134655
Erucamide	0.0536056	0.163517
PC(36:3)	0.0530144	0.163517
Phenylalanine	0.0528709	0.163517
S1P(d18:1)	0.0528417	0.163517
Car(12:1)	0.052307	0.163517
Alpha-N-Phenylacetyl-glutamine	0.0520105	0.163517
3-Chloro-alanine_2	0.0508589	0.163517
PC(38:3)	0.0494573	0.163517
Dethiobiotin	0.0492993	0.163517
Ubiquinone (Q2)	0.0487661	0.163517
Arabinono-1,4-lactone	0.0484286	0.163517
N-Acetylalanine	0.0473777	0.163517
Indole-3-carboxaldehyde	0.0473701	0.163517
Glycerophosphocholine	0.0470981	0.163517
Alanylglutamate	0.0461194	0.163517
Car(12:0)	0.0459514	0.163517
PC(34:1)	0.0450525	0.163517
1-Methylhistidine	0.0450204	0.163517
SM(d34:1)	0.0449195	0.163517
PC(34:2)_2	0.044614	0.163517
CDP	0.0441103	0.163517
4-(12-hydroxy-10,13-dimethyl-7-(oxidaneyl)-3-oxohexadecahydro-1H-cyclopenta[a]phenanthren-17-yl)-N-(2-sulfoethyl)pentanimidic acid	0.0431444	0.163517
LPA(18:0)	0.0430776	0.163517
PC(38:6)_3	0.0426796	0.163517
SM(d34:1)_2	0.042436	0.198353
Isoxanthopterin	0.0422677	0.198353
Normetanephrine	0.0421956	0.198353
SM(d32:1)_2	0.0417194	0.198353
LPC(20:2)	0.0406451	0.198353
PC(36:4)	0.0400801	0.198353
PC(42:6)	0.0395733	0.198353
PC(36:2)_3	0.039146	0.198353
3-Hydroxyvaleric acid	0.0388103	0.198353
6-((5-(6-amino-2-hydroxy-9H-purin-9-yl)-4-hydroxy-2-(hydroxymethyl)tetrahydrofuran-3-yl)oxy)-3,4,5-trihydroxytetrahydro-2H-pyran-2-carboxylic acid	0.0387575	0.198353
Hydroxyproline	0.0382588	0.198353
PC(34:2)_3	0.0381766	0.198353
PC(O-20:2)	0.0380544	0.198353
PE(36:2)	0.0378052	0.198353
N-Acetylglutamic acid	0.0365526	0.198353
1,3,7-Trimethyluric acid_2	0.0354819	0.198353
6-Amino-2-oxohexanoate	0.0354564	0.198353
3,6-Diaminohexanoate	0.0347991	0.198353
Cys-Gly	0.033441	0.198353
1-(5-(((((((5-(6-amino-9H-purin-9-yl)-4-(phosphonooxy)-3-(sulfooxy)tetrahydrofuran-2-yl)methoxy)(hydroxy)phosphoryl)oxy)(hydroxy)phosphoryl)oxy)methyl)-4-hydroxy-3-(sulfooxy)tetrahydrofuran-2-yl)-3-carboxypyridin-1-ium	0.0334345	0.198353
PC(34:2)_6	0.0333317	0.198353
Valine	0.0329288	0.198353
Epinephrine	0.0324203	0.198353
Azelaic acid	0.0323317	0.198353
PE(36:2)_2	0.0321934	0.224506
PC(35:5)	0.0318144	0.224506
PC(38:6)_4	0.0307413	0.224506
3-Chloro-alanine	0.0280301	0.224506
Ubiquinone (Q2)_2	0.0274477	0.224506
Pantothenate	0.0270241	0.224506
LPC(18:1)	0.0262912	0.240442
5-Acetamidopentanoate	0.0255205	0.240442
Sphingomyelin (36:0)	0.0251582	0.240442
SM(d34:0)_3	0.0242488	0.240442
PC(34:1)_6	0.0240788	0.240442
PC(34:6)	0.0239055	0.240442
Targinine	0.0237476	0.240442
Oleic acid	0.0206995	0.240442
PC(40:7)	0.020556	0.240442
O-Carbamoyladenylate	0.0203039	0.240442
PC(36:3)_2	0.0198957	0.240442
SM(d33:1)	0.0178916	0.240442
PC(P-18:0)	0.0175277	0.240442
PC(38:6)_7	0.01686	0.240442
15,16-Dihydrobiliverdin	0.0165225	0.240442
Inositol	0.015442	0.240442
11beta,17alpha,21-Trihydroxypregnenolone	0.0153252	0.240442
S1P(d18:2)	0.014044	0.240442
PC(34:2)_7	0.0136306	0.240442
PC(P-36:4)	0.0117931	0.240442
Pyruvaldehyde	0.0113963	0.240442
Glutamate	0.0108776	0.240442
N-Methylvaline	0.01038	0.240442
PC(34:2)	0.00972761	0.240442
Glucaro-1,5-lactone	0.00861713	0.240442
Inosine 5'-Sulfate	0.00748214	0.240442
2,3-Bis-O-(geranylgeranyl)-sn-glycero-1-phospho-serine	0.00737657	0.240442
Car(14:3)	0.00735953	0.240442
Pyruvate	0.00692955	0.240442
LPC(18:0)	0.00667059	0.240442
2-Hydroxy-3-carboxybenzalpyruvate	0.00663246	0.240442
Car(20:0)	0.00636002	0.240442
SM(d34:1)_4	0.00608123	0.240442
Cellobiose	0.00594621	0.240442
Tetradecanoic acid	0.00497398	0.240442
SM(d34:1)_9	0.00494044	0.240442
PC(38:4)	0.00467671	0.240442
Hydroxyacetone_2	0.00415763	0.240442
Glycochenodeoxycholate 7-sulfate_2	0.00412564	0.240442
PC(38:6)_2	0.00396428	0.240442
4-Vinylphenol	0.00252388	0.240442
PE(38:4)	0.00228859	0.240442
Adenosine	0.00184059	0.240442
Hydroxydecanoyl-CoA	0.000530478	0.240442
Indole_3	0.000332831	0.240442
Xanthine	-0.000896472	0.31838
Indolepyruvate	-0.00104877	0.31838
4-(2-Carboxyphenyl)-2-oxobut-3-enoate	-0.00111137	0.31838
PC(O-38:6)_2	-0.00158686	0.31838
Car(22:0)	-0.00172963	0.31838
LPC(18:0)_2	-0.00188104	0.31838
N-(2-Furoyl)glycine	-0.0021789	0.31838
LPC(15:0)	-0.00306142	0.31838
Car(24:0)	-0.00330402	0.31838
2-Hydroxyquinoline	-0.00369801	0.31838
2-aminobutyric acid	-0.00472463	0.31838
Gulonic gamma-lactone	-0.00486807	0.31838
Pyridine_2	-0.00497009	0.31838
Tartaric acid	-0.00531155	0.31838
N-Methylisoleucine	-0.00597735	0.31838
PC(34:1)_4	-0.006032	0.31838
Hydroxy-3-Oxo-5beta-Cholanoyl Glycine	-0.00780479	0.31838
LPC(O-18:0)	-0.00803128	0.31838
LPC(16:1)	-0.00934973	0.31838
Serine	-0.010082	0.31838
Car(11:1)	-0.0105317	0.31838
Allose_3	-0.0106785	0.31838
SM(d34:1)_8	-0.0116667	0.31838
PC(38:6)_5	-0.0122674	0.31838
Cystine	-0.0138666	0.31838
SM(d38:5)	-0.0149195	0.31838
EDTA	-0.0158435	0.31838
2-Methyl-3-hydroxybutyric acid_2	-0.016149	0.31838
Histidinol	-0.0161757	0.31838
SM(d36:2)	-0.0165022	0.31838
Phthalic acid	-0.0175817	0.31838
Car(12:2)	-0.0179498	0.31838
5-Aminopentanoic acid	-0.0181675	0.31838
2-[3,4-dihydroxy-5-(hydroxymethyl)oxolan-2-yl]oxy-6-(hydroxymethyl)oxane-3,4,5-triol	-0.0192521	0.315908
Arabinonate	-0.0192924	0.315908
10,16-Dihydroxyhexadecanoic acid	-0.0196948	0.315908
Gulonate	-0.0198106	0.315908
Nicotinamide	-0.02109	0.312602
PC(16:0/16:0)	-0.0212773	0.312602
Chorismate	-0.021354	0.312602
2-Hydroxyacetophenone	-0.021483	0.312602
PC(42:9)	-0.0221441	0.310756
Xylonate	-0.0229431	0.310756
1,1-Dimethyl-4-phenylpiperazinium	-0.023414	0.310756
2-Methyl-3-hydroxybutyric acid	-0.0242183	0.310756
alpha-Ketocaproic acid	-0.0244035	0.310756
Isonicotinylglycine	-0.0282915	0.295206
Stearic acid	-0.0305721	0.288887
6-((5-(2,4-dihydroxypyrimidin-5-yl)-3-hydroxy-4-(sulfooxy)tetrahydrofuran-2-yl)methoxy)-3,4,5-trihydroxytetrahydro-2H-pyran-2-carboxylic acid	-0.0326327	0.281573
Pyridine	-0.0329681	0.281573
Proline	-0.0340941	0.281573
LPC(O-16:0)	-0.0349522	0.281573
Glutamylcysteine	-0.0358388	0.281573
Glycochenodeoxycholate 7-sulfate	-0.0371263	0.281573
Car(26:0)	-0.0373141	0.281573
LPC(O-16:1)	-0.0379892	0.266632
Butyl lactate	-0.0380032	0.266632
Cystathionine	-0.0384985	0.266632
3,4,5-trihydroxy-6-(((4aR,6R,7R,7aR)-2-hydroxy-6-(2-hydroxy-4-iminopyrimidin-1(4H)-yl)-2-oxidotetrahydro-4H-furo[3,2-d][1,3,2]dioxaphosphinin-7-yl)oxy)tetrahydro-2H-pyran-2-carboxylic acid	-0.0387346	0.266632
Citrate	-0.0408056	0.266632
LPC(18:2)	-0.0411621	0.266632
LPC(O-18:1)_2	-0.0412432	0.266632
3-(4-hydroxyphenyl)-2-sulfooxypropanoic acid	-0.0416996	0.266632
N6,N6,N6-Trimethyllysine	-0.0417349	0.266632
PC(36:2)_4	-0.0424962	0.266632
Amino-cyanobutanoate	-0.0427654	0.266632
LPC(17:0)	-0.0434328	0.266632
4-Imidazolone-5-propanoate_2	-0.0436413	0.266632
Corticosterone	-0.0436588	0.266632
17-(1,5-dihydroxypentan-2-yl)-10,13-dimethylhexadecahydro-1H-cyclopenta[a]phenanthrene-3,7,12-triol	-0.0442454	0.259456
LPA(18:2)	-0.0449517	0.259456
Glutamine	-0.0453354	0.259456
N-Methylthreonine	-0.0459771	0.259456
SM(d36:2)_2	-0.0472593	0.259456
Allose	-0.0475555	0.259456
PC(O-18:2)	-0.0479299	0.259456
Indole_2	-0.0486759	0.259456
3-Phenyllactic acid	-0.0488883	0.259456
N-Acetyllysine	-0.0490378	0.259456
Car(10:0)	-0.049105	0.259456
4-((6-carboxy-3,4,5-trihydroxytetrahydro-2H-pyran-2-yl)oxy)-2,3,4,5-tetrahydropyridine-2,6-dicarboxylic acid	-0.0493657	0.259456
LPC(17:1)	-0.0524054	0.240442
Creatinine	-0.0561379	0.240442
LPE(18:1)	-0.0566286	0.240442
Isoleucine	-0.0575863	0.240442
4-Imidazolone-5-propanoate_3	-0.057886	0.240442
2,5-Dioxopentanoate	-0.0579388	0.240442
Camphor	-0.0594866	0.240442
N-Acetylaspartylglutamate	-0.0629774	0.224506
LPC(O-16:1)_2	-0.0648377	0.224506
pregnenolone sulfate	-0.0651932	0.198353
Linoleic acid	-0.0655162	0.198353
PC(36:2)_2	-0.0657782	0.198353
1-Pyrroline-5-carboxylate	-0.0668732	0.198353
2,3-Dimethylmalate	-0.0691627	0.198353
Phenethylamine	-0.0694409	0.198353
3-Chloro-alanine_3	-0.0696718	0.198353
Carnitine	-0.0706852	0.198353
4'-Phosphopantothenoyl-cysteine	-0.0719259	0.163517
Uric acid	-0.0721993	0.163517
Erucamide_2	-0.0733491	0.163517
Hydroxyphenyllactic acid	-0.0736389	0.163517
Citraconic acid	-0.0742415	0.163517
Car(13:0)	-0.0761028	0.163517
LPC(20:1)	-0.0777373	0.163517
N6-Methyllysine	-0.0790713	0.163517
Phytanoyl-CoA	-0.0797047	0.134655
PC(P-20:0)	-0.0801126	0.134655
4-Guanidinobutanal	-0.0825725	0.134655
Cortisol	-0.0831272	0.134655
N6-(delta2-Isopentenyl)-adenosine 5'-monophosphate	-0.0836426	0.134655
PC(33:5)	-0.0860305	0.134655
4-Methylaminobutanal	-0.088528	0.105095
Trigonelline	-0.0886663	0.105095
N-Acetylaspartylglutamylglutamate	-0.0905244	0.105095
2-Succinylbenzoyl-CoA	-0.0921907	0.105095
Indoleacrylic acid	-0.0932494	0.105095
1-Acetylimidazole_2	-0.0935742	0.105095
Alanylalanine	-0.0940229	0.105095
Car(8:0)	-0.0970447	0.105095
Hydroxyisocaproic acid	-0.0991873	0.0734934
10,13-dimethyl-3-((3,4,5-trihydroxy-6-(hydroxymethyl)tetrahydro-2H-pyran-2-yl)oxonio)-2,3,4,7,8,9,10,11,12,13,14,15,16,17-tetradecahydro-1H-cyclopenta[a]phenanthren-17-yl)-2-hydroxy-1l3-ethan-1-olate	-0.100313	0.0734934
1-Acetylimidazole	-0.100365	0.0734934
Car(20:3)	-0.100831	0.0734934
Leucine	-0.103742	0.0734934
Car(10:2)	-0.104109	0.0734934
Methyprylon	-0.104522	0.0734934
4-Guanidinobutanamide_2	-0.109198	0.0528491
5-Guanidino-2-oxopentanoate	-0.110338	0.0528491
Car(8:1)	-0.111558	0.0528491
Arabitol	-0.11238	0.0528491
3-Methyl-2-oxopentanoate	-0.11267	0.0528491
LPE(18:2)	-0.113275	0.0528491
N-Acetylisoniazid	-0.113355	0.0528491
2-O-(alpha-Mannosyl)-glycerate	-0.114086	0.0528491
Galactose	-0.117483	0.0528491
4-Imidazolone-5-propanoate	-0.117935	0.0528491
Asparagine	-0.119689	0.0528491
5-Guanidino-2-oxopentanoate_2	-0.129084	0.0312112
Anthraniloyl-CoA	-0.130243	0.0312112
Pyridoxal phosphate	-0.132202	0.0232458
Linolenic acid_2	-0.132486	0.0232458
LPE(18:3)	-0.13355	0.0232458
Linolenic acid	-0.133774	0.0232458
Taurochenodeoxycholate	-0.133874	0.0232458
Glutamylglutamine	-0.134807	0.0232458
Dihydrothymine	-0.137822	0.0136768
Tyrosine	-0.142666	0.0136768
2-Methyl-3-hydroxybutyric acid_3	-0.143008	0.0136768
Car(10:1)	-0.143458	0.0136768
Threonine	-0.144099	0.0136768
Hordenine	-0.144778	0.0136768
Cortisone	-0.144932	0.0136768
Methionine	-0.145349	0.0136768
2-Oxoglutaramate	-0.145376	0.0136768
Cholesteryl sulfate	-0.147087	0.0136768
Cotinine	-0.148039	0.0136768
Alpha-ketoisovaleric acid	-0.150663	0.0136768
3-Methyloxyindole	-0.151209	0.0136768
PC(22:2)	-0.152896	0.00828051
2-(alpha-Hydroxyethyl)thiamine diphosphate	-0.153672	0.00828051
Tetrahydrocorticosterone	-0.154565	0.00828051
3-Oxo-5beta-Cholanoyl Glycine	-0.155612	0.00828051
Indoxyl sulfate	-0.156757	0.00828051
Indole-3-acetaldehyde	-0.157527	0.00828051
Dopaquinone	-0.160225	0.00828051
(5-Glutamyl)-glutamate	-0.161715	0.00828051
Allocholic Acid	-0.165274	0.00828051
3-Methylhistidine	-0.167709	0.00601104
LPC(14:0)	-0.168323	0.00601104
Lithocholic acid_2	-0.169881	0.00601104
Indoleacetic acid	-0.17112	0.00601104
LPC(18:3)	-0.173736	0.00601104
Gentisic acid	-0.179562	0
Homoveratric acid	-0.181339	0
LPC(19:0)	-0.184981	0
2-O-(6-Phospho-alpha-mannosyl)-glycerate	-0.186611	0
Betaine	-0.187948	0
N-Acetylbialaphos	-0.188871	0
Flavone	-0.192902	0
alpha-Ketocaproic acid_2	-0.194341	0
Propionylcarnitine	-0.194377	0
Sarcosine	-0.195533	0
Lysine	-0.199261	0
4-Guanidinobutanal_2	-0.206569	0
Cholic acid	-0.213275	0
Triethanolamine	-0.218244	0
Homoarginine_2	-0.218487	0
Formononetine	-0.218594	0
Salicylic acid	-0.218811	0
Car(13:1)	-0.222002	0
Car(9:1)	-0.224362	0
Histidine	-0.227611	0
2-Hydroxy-3-methylbutyric acid	-0.230254	0
Indole	-0.231141	0
Tyrosine O-Sulfate	-0.240443	0
4-Hydroxymandelic acid	-0.241297	0
4-Hydroxymethylcatechol	-0.242821	0
Succinyl-homoserine	-0.244966	0
Car(20:4)	-0.246149	0
Octopine	-0.246637	0
Nicotine	-0.246924	0
Homoserine	-0.24959	0
1,3,7-Trimethyluric acid	-0.251247	0
Glycodeoxycholic acid	-0.260318	0
Isoglutamine	-0.260543	0
Glycocholic acid	-0.264475	0
5-Glutamylalanine	-0.26501	0
2,4,6-trihydroxy-3-oxo-5-(sulfooxy)hexanoic acid	-0.26937	0
Xanthosine 5'-phosphate	-0.27135	0
Dehydroandrosterone	-0.277355	0
4-Guanidinobutanamide	-0.283846	0
Taurine	-0.291047	0
Chenodeoxycholate	-0.292179	0
Tryptophan	-0.297648	0
Taurodeoxycholic acid	-0.303539	0
3alpha,7alpha,12beta-Trihydroxy-5beta-cholanate	-0.303952	0
3-Indolepropionic acid	-0.310097	0
Car(11:0)	-0.317142	0
Dehydroisoandrosterone sulfate	-0.33054	0
3-sulfooxybutanoic acid ;NA	-0.345804	0
Car(5:0)	-0.348256	0
Car(9:0)	-0.34976	0
Homoarginine	-0.367986	0
Isoniazid pyruvate	-0.374741	0
Indolelactic acid	-0.379954	0
Ornithine	-0.386346	0
Kynurenic acid	-0.390457	0
5-Hydroxyectoine	-0.412244	0
Citrulline	-0.414762	0
4-Guanidinobutyric acid	-0.428896	0
Arginine	-0.444151	0
Glycochenodeoxycholate	-0.447912	0
2-amino-6-[(4-amino-4-carboxybutanoyl)amino]heptanedioic acid	-0.456423	0
Glutamylaminopropiononitrile	-0.497075	0
3-Phenylpropanoic acid	-0.582871	0
cis-9,10-Epoxystearic acid	-0.599742	0
Hippuric acid	-0.630222	0

## Sheet: Figure 1e
Figure 1e
Pathway enrichment analysis using significantly changed metabolites (n=219) associated with nCRT.
Pathway Name	Metabolites in Pathway	Hits	P value	Pathway Impact
Valine, leucine and isoleucine biosynthesis	8	3	0.024092	0.5
Arginine biosynthesis	14	4	0.025008	0.375
Glycine, serine and threonine metabolism	33	6	0.05375	0.15384
Aminoacyl-tRNA biosynthesis	48	7	0.10399	0.24136
Nicotinate and nicotinamide metabolism	15	3	0.12695	0.2381
Histidine metabolism	16	3	0.14706	0.33334
Vitamin B6 metabolism	9	2	0.17264	0.08333
Primary bile acid biosynthesis	46	6	0.18707	0.08164
Phenylalanine metabolism	10	2	0.20441	0
beta-Alanine metabolism	21	3	0.25915	0.04762
D-Arginine and D-ornithine metabolism	4	1	0.29782	0
Phenylalanine, tyrosine and tryptophan biosynthesis	4	1	0.29782	0.25
Riboflavin metabolism	4	1	0.29782	0.4
Propanoate metabolism	23	3	0.30697	0.07692
Synthesis and degradation of ketone bodies	5	1	0.35732	0.14286
Butanoate metabolism	15	2	0.36616	0.13334
Arginine and proline metabolism	38	4	0.40241	0.175
D-Glutamine and D-glutamate metabolism	6	1	0.41181	0
Glutathione metabolism	28	3	0.4264	0.10811
Tryptophan metabolism	41	4	0.46141	0.20512

## Sheet: Figure 1f
Figure 1f
Hierarchical clustering analyses (HCA) using the top 50 increased metabolites over the course of nCRT.
Metabolite	Baseline	5 nCRT	15 nCRT	25 nCRT	Before surgery
Pipecolic acid	25.1479	25.4309	25.6436	25.8394	25.7929
12alpha-Hydroxy-3-oxochola-4,6-dienoate	20.3058	20.0655	21.0063	21.2574	20.8339
Cytidine_2	21.2867	21.4376	21.3856	21.7229	21.7148
Proline-hydroxyproline	19.8339	20.0236	20.0728	20.1882	20.2072
Acetylglycine	23.2254	23.1797	23.2931	23.4122	23.5627
LPE(22:6)	26.1074	26.0589	26.3482	26.4799	26.3196
Thyroxine	20.2626	20.2011	20.3701	20.4099	20.5128
LPC(22:5)	25.548	25.7156	25.9071	25.7962	26.0646
Uracil	23.8516	24.3906	24.3724	24.4226	24.075
Eicosenoic acid	26.1583	25.9622	26.0991	26.3028	26.4458
N1-Methyl-2-pyridone-5-carboxamide	25.5508	25.5082	25.5571	25.7288	26.0711
Dimethylglycine	25.5411	25.5441	25.5583	25.6918	25.9023
Glucuronate	24.3067	24.3989	24.5412	24.5626	24.4539
LPC(22:6)	24.9811	25.1321	25.3354	25.386	25.4423
5-Methylthio-ribose	21.5586	21.6349	21.6272	21.6486	21.7521
Hydroxybutyric acid	25.2729	25.5658	25.6721	25.5867	25.6547
Hypoxanthine	28.4833	28.8113	28.6745	28.7781	28.7067
Riboflavin	19.7245	19.6609	19.8695	19.8872	19.825
Palmitoylcarnitine	26.0605	25.8921	25.9322	26.031	26.514
Car(18:1)	26.8976	26.6995	26.5793	26.7878	27.4325
Biliverdin	22.8912	22.9596	22.9184	22.9611	23.3497
Docosatetraenoic acid	25.5709	25.3651	25.5891	25.6766	25.7932
Phycocyanobilin	24.2905	24.2751	24.5164	24.4861	24.4249
Phenol	22.3176	22.3613	22.4377	22.5036	22.3362
Bilirubin_2	24.7311	24.8454	24.7635	24.7526	25.2168
Car(16:1)	24.0565	23.6667	23.9256	23.9226	24.5396
Nervonic acid	24.3738	24.3947	24.4209	24.3981	24.4808
N-Acetyl-glucosamine	22.8235	22.8299	22.8367	22.916	23.009
Pyroglutamic acid	29.286	29.334	29.3182	29.454	29.4191
3-Hydroxybutyric acid	26.2985	26.1789	26.3019	26.2548	26.6683
6-Methyladenosine	24.9694	24.9068	24.9501	24.9725	25.0562
Cytosine	22.3449	22.3157	22.4106	22.4789	22.5296
LPE(22:5)	22.0796	22.0192	22.2521	22.2681	22.1837
Glyceric acid	25.0417	25.1091	25.1404	25.2567	25.254
hydrocortisone 21-acetate	23.88	23.9162	23.8573	23.9693	23.9559
Car(17:0)	20.1753	20.1179	20.1577	20.2366	20.4723
LPI(20:4)	25.0246	25.0684	25.0169	25.119	25.2405
LPC(20:4)	29.6956	29.9188	29.9467	29.9722	29.9928
LPE(20:4)	26.1386	26.0451	26.2621	26.2736	26.2109
Urocanate	18.6394	18.7391	18.7472	18.788	18.8123
4-Hydroxyphenylglycyl-arginine	19.346	19.4039	19.4887	19.6998	19.4578
3-Hydroxypropanoic acid	21.4819	26.5561	26.4916	26.1919	21.5288
Allantoin	22.4352	22.812	22.8408	22.8382	22.4968
LPC(20:3)	24.6286	24.8953	24.9279	25.0147	25.0785
10-Hydroxydecanoic acid	24.6615	24.2742	24.4763	24.5556	24.9527
Erucic acid	23.4812	23.3574	23.3963	23.7387	23.6722
Riluzole	22.1722	22.236	22.221	22.2125	22.1377
LPE(18:0)	26.0746	26.0375	26.1229	26.2342	26.1552
Pentadecanoic Acid	24.6081	24.5557	24.6919	24.6534	24.7324
LPE(16:0)	25.6825	25.6626	25.7589	25.7985	25.7085

## Sheet: Figure 1g
Figure 1g
Hierarchical clustering analyses (HCA) using the top 50 decreased metabolites over the course of nCRT.
Metabolite	Baseline	5 nCRT	15 nCRT	25 nCRT	Before surgery
Hippuric acid	27.5252	27.5437	26.8884	26.4634	25.3009
cis-9,10-Epoxystearic acid	27.7044	27.4594	27.2584	27.0285	27.1976
3-Phenylpropanoic acid	26.1724	25.8178	25.154	24.8857	24.5962
Glutamylaminopropiononitrile	24.5592	24.622	24.222	24.0607	24.358
Glycochenodeoxycholate	20.9737	20.8602	20.3258	20.3205	20.613
Arginine	27.454	27.4987	27.0381	27.0484	27.0491
4-Guanidinobutyric acid	26.898	26.8215	26.6755	26.6892	26.6538
Citrulline	24.4081	24.2029	23.4521	23.7019	24.3422
5-Hydroxyectoine	20.6304	20.3507	19.6678	19.8476	20.6052
Kynurenic acid	23.431	23.4683	23.2303	23.0378	23.2335
Ornithine	24.0269	23.8686	23.5218	23.513	23.939
Indolelactic acid	22.5275	22.4427	22.3175	22.1292	22.2947
Isoniazid pyruvate	27.659	27.6899	27.5142	27.4364	27.5149
Homoarginine	24.03	24.2647	23.709	23.6246	23.866
Car(9:0)	22.293	22.1542	22.1225	21.7884	22.0645
Car(5:0)	24.6699	24.7977	24.6679	24.3022	24.3186
Dehydroisoandrosterone sulfate	33.0126	32.7663	32.5966	32.403	32.8804
Car(11:0)	21.9468	21.3743	21.4387	21.1572	21.633
3-Indolepropionic acid	26.7484	26.6332	26.2477	25.7945	25.9866
Taurodeoxycholic acid	24.329	24.1279	23.9635	23.7593	23.9495
Tryptophan	28.3489	28.43	28.3035	28.102	28.2745
Chenodeoxycholate	26.2819	26.1064	26.0961	26.0121	25.9183
Taurine	26.2542	26.3164	26.0748	26.0605	26.1125
4-Guanidinobutanamide	25.8081	25.7311	25.4403	25.4263	25.3805
Dehydroandrosterone	23.5943	23.5942	23.505	23.4834	23.603
Xanthosine 5'-phosphate	23.4115	23.431	23.3069	23.3338	23.3582
5-Glutamylalanine	20.2298	20.4297	20.2377	20.0509	20.1448
Glycocholic acid	24.6467	24.5993	24.1509	24.3057	24.392
Isoglutamine	27.9351	27.932	27.756	27.8421	27.9449
Glycodeoxycholic acid	26.492	26.1886	25.5268	25.695	26.433
1,3,7-Trimethyluric acid	22.2196	22.2947	22.098	21.8275	22.013
Homoserine	26.2816	26.4213	26.1995	26.1258	26.1558
Nicotine	21.3776	21.1263	21.1515	21.0104	21.0217
Octopine	19.5775	19.6544	19.4545	19.396	19.5598
Car(20:4)	23.0233	22.8058	22.3105	22.401	23.0851
Succinyl-homoserine	24.0115	24.0557	23.9984	23.9138	23.9302
4-Hydroxymethylcatechol	24.9086	24.1382	24.3424	24.1285	24.7065
4-Hydroxymandelic acid	24.7887	24.4703	24.4562	24.2487	24.7883
Indole	23.3003	23.3564	23.2436	23.1185	23.2346
2-Hydroxy-3-methylbutyric acid	29.3405	29.42	29.1282	29.1071	29.109
Histidine	27.0566	27.2077	26.9116	26.7501	27.0185
Car(9:1)	21.6163	21.4294	21.197	20.9847	21.4507
Car(13:1)	22.7014	22.2728	22.3106	22.1462	22.7016
Salicylic acid	23.2178	23.2916	22.9271	22.7492	22.676
Formononetine	20.5523	20.6907	20.5704	20.4243	20.3853
Triethanolamine	25.9585	25.9738	25.8979	25.8202	25.8571
Cholic acid	23.3367	23.0843	23.3573	22.5193	22.8322
4-Guanidinobutanal_2	24.6415	24.6959	24.463	24.4925	24.3664
Lysine	22.3808	22.5381	22.4289	22.1897	22.2074
Sarcosine	24.9224	25.0458	25.0001	24.8147	24.8317
Propionylcarnitine	27.6663	27.835	27.8868	27.6746	27.3842

## Sheet: Figure 2a
Figure 2a
Pre-therapeutic metabolites in baseline were significantly associated with diarrhea of LARC patients
Metabolite	Diarrhea	No Diarrhea	P value
Serine	-0.351226	0.292688	0.0277762
Phenylalanine	0.378906	-0.315755	0.00507182
Nicotinamide	0.366528	-0.30544	0.0175105
Citrate	-0.306205	0.255171	0.031709
Histidinal	0.263931	-0.219943	0.0376734
Erythro-4-Hydroxyglutamic acid	-0.215182	0.179319	0.0211382
Glutamylaminopropiononitrile	-0.426695	0.355579	0.00825585
Docosahexaenoic acid	-0.226292	0.188577	0.0361007
10,16-Dihydroxyhexadecanoic acid	0.42324	-0.3527	0.0112516
15,16-Dihydrobiliverdin	-0.310107	0.258423	0.0253906
2-Aminomalonate semialdehyde	-0.325578	0.271315	0.0290385
11.14-Eicosadienoic acid	-0.320012	0.266677	0.0409907
Isoglutamine	0.352976	-0.294146	0.031709
Epinephrine	0.278984	-0.232487	0.0464199
LPE(P-16:0)	0.325636	-0.271364	0.0231814
PC(34:1)	-0.292342	0.243618	0.0166922
PC(34:2)	-0.224556	0.18713	0.0290385
PC(38:6)_2	-0.273726	0.228105	0.030349
PC(38:6)	0.205342	-0.171118	0.0277762
PC(O-30:3)	0.132765	-0.110637	0.03312
PC(O-40:7)	-0.365302	0.304418	0.0118336

## Sheet: Figure 2b
Figure 2b
Pathway enrichment analysis using metabolites associated with diarrhea in baseline.
Pathway Name	Metabolites in Pathway	Hits	P value	Pathway Impact
Glyoxylate and dicarboxylate metabolism	32	2	0.023961	0.11538
Phenylalanine, tyrosine and tryptophan biosynthesis	4	1	0.030639	0.5
Aminoacyl-tRNA biosynthesis	48	2	0.050866	0.10345
Phenylalanine metabolism	10	1	0.074988	0.33333
Nicotinate and nicotinamide metabolism	15	1	0.11052	0.04762
Citrate cycle (TCA cycle)	20	1	0.14479	0.03448
Sphingolipid metabolism	21	1	0.1515	0.03125
Alanine, aspartate and glutamate metabolism	28	1	0.19711	0.03125
Cysteine and methionine metabolism	33	1	0.22831	0.06061
Glycine, serine and threonine metabolism	33	1	0.22831	0.15385
Biosynthesis of unsaturated fatty acids	36	1	0.24649	0
Arginine and proline metabolism	38	1	0.25839	0.025

## Sheet: Figure 2c
Figure 2c
Selected key metabolites and the covariate of sex for the logistic regression model to predict the chance of diarrhea.
Predictor	Contribution
Serine	0.2181
Phenylalanine	0.2364
Uridine	0.2593
Sex	0.2862

## Sheet: Figure 2d
Figure 2d
Sensitivity and specificity of the prediction mode with the risk score of 0.5.
Group	Risk Score
No Diarrhea	0.948827
No Diarrhea	0.598131
No Diarrhea	0.520364
No Diarrhea	0.44453
No Diarrhea	0.442609
No Diarrhea	0.435202
No Diarrhea	0.399047
No Diarrhea	0.360505
No Diarrhea	0.352803
No Diarrhea	0.313927
No Diarrhea	0.299823
No Diarrhea	0.276575
No Diarrhea	0.260023
No Diarrhea	0.24177
No Diarrhea	0.216785
No Diarrhea	0.170552
No Diarrhea	0.166707
No Diarrhea	0.15993
No Diarrhea	0.159264
No Diarrhea	0.137758
No Diarrhea	0.126776
No Diarrhea	0.112771
No Diarrhea	0.104356
No Diarrhea	0.101154
No Diarrhea	0.064556
No Diarrhea	0.055227
No Diarrhea	0.027803
No Diarrhea	0.022782
No Diarrhea	0.017887
No Diarrhea	0.012682
Diarrhea	0.999674
Diarrhea	0.988245
Diarrhea	0.988147
Diarrhea	0.948858
Diarrhea	0.936962
Diarrhea	0.933236
Diarrhea	0.920811
Diarrhea	0.899961
Diarrhea	0.871999
Diarrhea	0.843326
Diarrhea	0.832946
Diarrhea	0.799156
Diarrhea	0.791489
Diarrhea	0.790922
Diarrhea	0.732464
Diarrhea	0.715342
Diarrhea	0.654203
Diarrhea	0.621806
Diarrhea	0.560502
Diarrhea	0.525609
Diarrhea	0.365809
Diarrhea	0.322535
Diarrhea	0.211861
Diarrhea	0.127438
Diarrhea	0.065572

[truncated: 33 more sheets: Figure 2e, Figure 2f, Figure 2g, Figure 2h, Figure 2i, Figure 3a, Figure 3b, Figure 3c, Figure 3d, Figure 4b, Figure 4c, Figure 4e, Figure 4f, Figure 5a, Figure 5b, Figure 5c, Figure 5d, Figure 5e, Figure 5f, Supplementary Figure 2 …]
